# Supplementary material for: Overexpression of TBX3 suppresses tumorigenesis in experimental and human cholangiocarcinoma
Source: Cell Death Dis. 2024 Jun 22;15(6):441. doi: 10.1038/s41419-024-06839-8 (PMC11193761; doi:10.1038/s41419-024-06839-8)
Supplement: Supplementary file 2 — Supplementary Table 3 [file 41419_2024_6839_MOESM2_ESM.csv]

Gene name	logFPKM_Control			logFPKM_TBX3			logFC
ALPP	-9.965784285	-4.786982814	-9.965784285	-2.38740178	-1.881555217	-1.965098041	3.9838579
NLRP10	-3.15193641	-9.965784285	-9.965784285	-1.631713058	-2.022691644	-2.053956109	3.4814475
TBX3	0.114296388	0.53572154	-0.157938028	3.487050233	3.516455203	3.816978505	3.4488491
PNMA2	-5.557450807	-5.621485536	-6.44312963	-2.57522063	-1.841756053	-2.827411103	3.1573117
WNT5B	-9.965784285	-5.263803371	-3.018800835	-2.501220565	-1.731179981	-1.821158159	3.1304184
L1CAM	-3.532766269	-5.982065553	-2.142669299	-0.875680865	-0.811313983	-0.847804377	3.0000681
CHRNA6	-3.916415116	-5.522704817	-5.408143833	-2.151774845	-1.738398421	-1.09346031	2.9761715
KRTAP2-3	-3.932198741	-2.428914658	-0.315049878	1.08948527	0.168036079	1.498439299	2.9465277
CES1	-3.364515946	-2.950107201	-4.039906361	-0.446760226	-0.696540932	-0.149611325	2.9188514
CST7	-9.965784285	-3.097214802	-2.978341759	-0.826654803	-1.358065235	0.037928972	2.9035045
LINC02154	-9.965784285	-2.842694429	-1.728433767	-0.418749034	-0.662376814	-0.520448439	2.8849073
C6orf15	-2.008326983	-2.075324824	-9.965784285	-0.59025846	-0.653228922	-0.255485638	2.5790522
GALNT15	-5.099817975	-4.190843082	-4.645958646	-1.931521791	-1.727835834	-2.202146975	2.5709138
MARCHF4	-2.590712697	-2.896926486	-1.542636852	0.187541002	-0.139660565	0.50049003	2.5350077
IL6	0.197605004	-0.091782274	0.834702318	2.864234688	2.754275242	2.837289543	2.5154913
COL15A1	-9.965784285	-5.861875464	-3.997868464	-3.649696664	-3.531612955	-3.002078978	2.5093024
AC017002.6	-9.965784285	-4.562750781	-2.149055955	-1.313267316	-1.844220204	-1.206776963	2.4926989
HTRA3	-3.279614355	-3.346220145	-9.965784285	-1.830316109	-2.092382008	-1.931781568	2.4826481
CST2	-1.723375656	-1.469493318	-9.965784285	-0.512962994	0.538380228	-0.299585141	2.4686679
VCX3B	-9.965784285	-2.11876516	-3.312707495	-1.163339006	-0.696786215	-1.434434798	2.4149425
MMP3	0.434525217	0.000842432	-0.666945231	2.610375254	2.110150398	2.296452415	2.3964764
SLCO2A1	-5.778410831	-6.386080361	-7.168203889	-3.682533099	-3.850201227	-4.099990895	2.3584027
RIPOR2	-5.340738284	-5.095576914	-6.234871574	-2.953684966	-3.122270197	-3.182867301	2.3498092
RNA5SP283	-1.073032023	0.857450782	-1.020557015	1.289646814	2.884804006	2.63105561	2.3487123
GATA2	-4.275542368	-5.312528749	-3.907432934	-2.166603704	-1.965463659	-2.034548003	2.3258382
VCAN	-1.765879851	-1.814370901	-0.255353896	1.061591659	0.746388447	1.023428536	2.2488107
VIM	-1.01906892	-0.578967088	1.007058403	2.009488711	1.78185193	2.268272388	2.2485628
TGFB2	-4.479345028	-3.562023873	-0.964634532	-0.851375352	-0.7782157	-0.586510549	2.2470579
KCNH3	-6.157860641	-3.727802671	-3.030388187	-2.214820098	-1.993442009	-1.733605146	2.1755381
WISP2	-2.867939659	-4.182384732	-2.082836223	-0.610713825	-0.806371051	-1.086088626	2.1720738
LINC01224	-4.82623416	-4.891556316	-2.348372655	-1.120973401	-2.526767107	-1.600086499	2.1267629
AL049796.1	-4.923075605	-3.434155794	-3.31554116	-2.593660129	-1.283435021	-0.885991794	2.1237513
AL137127.1	-5.828985886	-2.800682331	-3.522236807	-1.342994829	-2.226083321	-1.89629209	2.019499
SETP14	-1.624706732	-2.425630667	-3.87715079	0.263236369	-1.074832117	-0.329845832	2.0039538
DYSF	-2.95585492	-1.991145421	0.222505359	0.133275484	0.407477843	0.609927016	1.9985283
TNFSF15	0.48148495	0.282765968	0.327733346	2.311072917	2.244493156	2.316207736	1.938387
SUSD2	-1.052453228	-0.88399117	-2.239959301	0.474215891	0.476698968	0.702372079	1.9355583
UNC13A	-4.999064514	-4.346609591	-5.904270733	-3.402456965	-2.888993267	-2.999899592	1.9338541
LINC02407	-2.816114382	-1.888235237	0.102086987	0.092710805	0.507352188	0.60142554	1.8890481
SLIT2	-4.801052302	-6.369568284	-5.315591288	-3.778706226	-3.628741361	-3.269830825	1.880285
BASP1	-3.281549025	-2.768096765	-3.640001054	-1.249013857	-0.834891243	-1.584419572	1.8728942
LINC01998	-1.032616812	-2.375448746	-0.161944898	0.803634571	0.681818944	0.563461772	1.8596031
ERICD	-3.547271656	-3.613741742	-2.764848418	-1.6420589	-1.025116555	-1.356146026	1.8571788
GRAMD1B	-4.829160581	-3.916095366	-4.495753786	-2.529704919	-3.154570167	-2.093162958	1.8309152
SORCS1	-0.044421003	0.198142081	1.94454739	2.551226588	2.463641811	2.485722292	1.8266585
AC027702.1	-2.959519927	-4.014553664	-4.875227636	-1.752792374	-1.633654619	-2.174901495	1.8210692
CYP4B1	-3.600770532	-3.984563405	-5.804739092	-2.305000386	-2.598893848	-2.406319239	1.8178033
FOLR3	-0.818434589	-1.369949095	-0.326015263	1.170391718	0.737599375	0.9691118	1.7784081
ANO2	-4.752621337	-4.504275042	-4.129034534	-2.349160459	-2.66174424	-2.840319152	1.7591975
COL8A1	-1.675868689	-2.485898954	-0.882735304	0.147392672	-0.131088394	0.128569242	1.7545082
PRSS1	-2.240508017	-2.115705614	-1.996345381	-0.549952536	-0.092478604	-0.345968727	1.7443327
PAX8	-4.200437048	-4.740809433	-5.337471446	-2.660286108	-2.759227989	-3.313256775	1.7426756
ROBO4	-5.873984608	-5.937226625	-4.865899581	-3.896334088	-3.486734201	-3.737413091	1.7270661
ZNF788P	-3.637900611	-4.371150943	-4.972408817	-2.603975578	-2.452907162	-2.568527227	1.7051223
CYP1A1	-0.043216829	0.328455064	1.373720588	2.132989029	2.425917929	2.13535526	1.6939176
AC093525.7	-3.405089045	-3.731471514	-4.908828859	-2.782332508	-2.218578173	-1.737311402	1.6914734
APLN	1.127495276	0.900552689	2.108199918	3.01367771	3.104014534	3.025865811	1.6905672
OR10H1	-2.592967968	-4.023824913	-3.905838533	-2.005208865	-1.566661481	-1.77088563	1.6802049
CHST3	-2.937103531	-2.364167243	-2.244901175	-0.654795997	-0.963638464	-0.866700576	1.675051
LINC01127	-1.99529296	-1.245478797	-3.21512017	-0.583724695	-0.355474555	-0.379747489	1.6748531
STXBP6	-4.796481379	-4.605817963	-3.007375411	-2.583634102	-2.420129378	-2.362276624	1.6652798
BEX1	-0.027778201	-0.194408552	0.024752281	1.83538367	1.718874055	1.327721276	1.6528151
INSYN2B	-2.721968611	-2.468856228	-1.504909873	-0.827775701	-0.241885328	-0.650390368	1.6404766
PPP2R2C	-2.253996188	-2.27932858	-2.642878194	-0.763548038	-0.872584098	-0.639215254	1.6373064
MIR4664	3.576011723	3.994133452	2.52918852	5.32694499	4.899817062	4.932333825	1.6257758
LINC00862	-3.475276407	-3.85951931	-2.169289057	-1.444280813	-1.4766705	-1.545834216	1.6226978
SCN4B	-2.054066341	-3.239188723	-2.881339406	-1.42802153	-0.961648669	-0.956710096	1.6160796
CSGALNACT1	-2.001355616	-3.332826882	-2.412522094	-1.146303539	-0.989041751	-0.850772637	1.6012215
MAP1B	-3.467840342	-2.954973122	-2.423547132	-1.3327175	-1.642689431	-1.138814808	1.5964236
TP53I11	-0.811811539	-1.043703018	-0.38436901	0.808126352	0.821777145	0.863210578	1.5947093
TDRD9	-5.532826213	-4.317503505	-4.91933688	-2.961767243	-3.709005331	-2.970430926	1.5918859
THBS1	2.810420893	2.783157817	4.373252164	4.863255585	4.674267421	5.114439075	1.5812812
RBM24	-2.018375274	-1.534779433	0.630188305	0.854342012	0.335555286	0.547277071	1.5616186
PLXND1	-4.084056537	-3.777575658	-4.536840284	-2.792470928	-2.420418966	-2.48122559	1.549854
NLRP3	-3.2137168	-2.45642414	-1.253598482	-0.924883637	-0.76652886	-0.625683836	1.5428362
RAB3IL1	-1.409117301	-1.213844292	-1.286457612	0.286779446	0.46131062	0.035704135	1.5427143
LNCAROD	-0.196227571	-1.128731652	0.486498146	1.284031377	1.213614175	1.195903149	1.521898
CPA4	-1.603854982	-2.105399351	-2.073141295	-0.358838001	-0.556029962	-0.320750615	1.5097178
STARD8	-3.024850572	-2.158859015	-1.919694356	-0.621985637	-0.990629321	-0.954978995	1.4922839
NAV3	-3.947271171	-4.216354871	-2.726960174	-2.18296884	-2.471786374	-1.85959669	1.4895015
AC010343.3	-1.113293477	-1.856530824	-0.89123095	0.175985679	-0.334490435	0.789250151	1.4883364
JPH2	-2.011958003	-2.775590206	-1.376491937	-0.606741533	-0.652917208	-0.542106957	1.470095
IL1RL1	-2.573518388	-2.558421335	-3.599417828	-1.577689053	-1.434920728	-1.318641055	1.4487676
AC068580.3	-1.982180687	-2.410048639	-2.099038854	-0.652916074	-0.153711614	-1.142879864	1.4461194
DPP4	-1.467564139	-0.536740198	-1.713796368	0.259346014	0.003010646	0.328928353	1.4284637
EEF1A2	-0.739909048	-0.441984578	0.020638028	1.170935175	0.857517666	1.029126321	1.4142165
IL1R2	3.021395331	2.90432532	1.993620384	4.146960638	3.941096918	4.021506378	1.3989688
HSD17B2	-2.225848446	-1.820850784	-2.640490524	-0.897217725	-0.719588807	-0.861620371	1.3964524
CFAP157	-0.951560958	-1.274474162	-2.0003232	0.07334314	-0.046479662	-0.031791993	1.3949442
SHANK3	-2.864773008	-2.460700016	-3.516623586	-1.383567394	-1.67555988	-1.56356351	1.379984
TEX13C	-3.161227296	-2.033912158	-3.83779574	-1.404701444	-1.574206433	-1.784248354	1.3586622
TBL1X	-2.928293337	-4.557184162	-3.178468062	-2.281405238	-2.496060263	-1.899457177	1.3511579
SYT14	-2.580538773	-2.915630896	-3.786651076	-1.920794084	-1.561470374	-1.752590613	1.3473876
KRT86	0.616848864	0.919345422	1.723375947	2.507357263	2.201779378	2.526103626	1.3440208
CSF1R	-4.163867223	-3.393993271	-2.863803363	-2.373730959	-1.679847166	-2.24176301	1.3415815
RAP1GAP2	-1.328139626	-1.015517685	-1.479512778	-0.120101365	-0.055687258	0.309101664	1.3373531
TBKBP1	-4.217554932	-2.842108778	-3.178939654	-2.025637506	-2.043543613	-2.034332872	1.3247223
AL355312.1	-1.564004085	-1.011151741	-2.209444132	0.061268833	-0.036466838	-0.647024353	1.3180014
TCEA3	-1.150001701	-2.696525735	-1.81542872	-0.629726559	-0.625686062	-0.481135169	1.3123285
CST4	2.124390011	1.980528419	0.778934368	2.81727656	2.768862894	3.180288399	1.2975291
ADAMTS9	-3.956343722	-4.145950844	-4.478761715	-2.604982841	-3.284219766	-2.764683692	1.2897389
AOX1	0.135118483	-0.260364775	1.083232434	1.602499639	1.462109921	1.671224973	1.2862424
SOD3	-0.534005064	-0.054383758	-0.789138877	0.829843878	0.866291611	0.793119302	1.2749745
BATF	0.468115115	-0.276526365	0.183890444	1.449398674	1.148294428	1.568115307	1.2670402
COL6A1	-2.387194969	-1.673157578	-2.596460891	-1.160706946	-0.806302427	-0.876516287	1.2634227
GPRC5B	-0.752359475	-0.523010357	-0.970679993	0.482085182	0.482028372	0.556515742	1.2614659
FAM228B	-2.628219467	-3.495433706	-3.567378672	-1.490373065	-2.393778386	-1.912758774	1.2583786
RHOU	-3.671862631	-3.5186207	-3.619937315	-2.318028715	-2.487112533	-2.189871177	1.232969
KIAA1549L	-2.751596324	-2.997623243	-3.139598105	-1.671722344	-1.704096459	-1.814901744	1.2294983
BCL9L	2.962810332	2.747547452	2.115742427	3.773692568	3.765408505	3.930572719	1.225928
FBXL18	1.650981866	1.526553135	1.2525404	2.582726997	2.627241683	2.822466258	1.2159627
AC096582.3	-0.686337365	-0.181113618	-1.667112224	0.301937597	0.486245839	0.36875159	1.2148237
SLC16A2	2.026352843	1.907326031	1.651620274	3.083173704	2.904024482	3.177169948	1.2055428
KCNMA1	-5.246778864	-5.001016477	-5.111808592	-3.951528314	-3.980193233	-3.880429105	1.2014902
BCORL1	-0.389536911	0.073184074	-0.491789011	0.810595283	0.999085763	0.953639974	1.1982323
OSBP2	2.054592901	2.14776093	3.613744977	3.828059792	3.653673433	3.859545222	1.1970187
CCL3	-1.552055667	-1.467568527	-1.348028126	0.176239783	-0.150958319	-0.645097216	1.1846892
TUBB2B	-1.575853576	-1.536329838	-1.224641604	-0.026478062	-0.405472088	-0.301838608	1.1793141
NFE2	-1.639108527	-1.34464524	-0.58885386	-0.048719874	0.067485904	-0.075125411	1.1684188
FLNB	4.944100832	5.03096723	5.635531528	6.358075502	6.226223354	6.47731418	1.1645092
FOLR1	1.38072834	1.589013186	1.092397574	2.593537353	2.481454984	2.479856301	1.1623694
EDN1	2.795344923	2.588866197	3.291474635	4.067394347	4.05359534	3.970475449	1.1542129
SLC9A2	-0.794904815	-0.770590995	-1.279739049	0.174311812	0.077174623	0.327061869	1.1496406
EFR3B	-3.944457363	-3.601460318	-2.788776434	-2.076243209	-2.582457561	-2.253054393	1.1411801
TACR2	-1.342997757	-0.826414048	-0.659529793	0.545522646	-0.039003519	0.122090886	1.1380656
PDPK2P	-2.583924711	-1.601044657	-2.771142653	-1.117425184	-1.207036064	-1.146850024	1.1350484
AC006538.1	-0.28619757	-0.292064811	-0.586842691	0.787103934	0.617226064	0.831089217	1.1279968
PTPRF	4.347383609	4.322068751	4.66404587	5.479960974	5.497502195	5.671714569	1.119479
ACTBL2	-0.819465859	-1.444783817	-1.764520456	-0.226928646	-0.361979932	-0.077678062	1.1185701
CTXN1	-0.172846963	-0.753887475	0.017039635	0.547783442	0.837053541	1.006389233	1.1185295
MGLL	1.284041449	1.18541369	2.54733433	2.798300035	2.720992849	2.770871322	1.1119534
CCL22	-1.605585517	-0.674952135	-2.17888282	-0.226292749	-0.39606441	-0.403679648	1.1096649
KRT9	0.724577808	0.800622048	0.296336407	2.049891057	1.597397684	1.525474579	1.1001995
C1QTNF1	-0.751355144	-1.360493681	-1.975624714	-0.272743795	0.018286632	-0.482835191	1.0997036
OLR1	-0.142850077	-0.180935995	0.444237693	1.215404008	0.960294474	1.200754804	1.0993647
TNC	-1.108576458	-0.925414827	-0.984990072	0.004206531	-0.165596527	0.359901191	1.0970071
LINC00707	-1.23182296	-1.674441347	-0.850322847	0.327601145	-0.603474402	-0.20886008	1.0944225
TSPAN10	-2.798411302	-2.206119761	-2.525177525	-1.302289511	-1.159450559	-1.681915744	1.0931444
UAP1L1	0.418469553	0.362732454	0.603171257	1.582749152	1.695954628	1.366216448	1.0905709
DLL1	2.338427553	2.32023222	0.903072215	2.817644949	3.013891521	2.994716204	1.0898713
MAGEB1	-1.535349715	-0.729948586	-1.068886721	-0.035427774	-0.249567572	0.224085975	1.089249
PLEC	5.09245483	5.197752971	5.276137436	6.174506891	6.141213689	6.473463535	1.0884975
MMP1	3.094104802	2.90044275	2.858287212	3.959718232	4.040392747	4.064139589	1.0842148
FLNC	-0.102224579	-0.307708864	0.562763593	1.013668778	1.192166384	1.123117219	1.0810316
SGPP2	-1.181440952	-0.995355945	-1.82744336	-0.196447092	-0.255329443	-0.286685142	1.0719323
ADCY9	-0.735946209	-0.54049158	-0.972440239	0.286223507	0.308867588	0.344030818	1.0704165
GGT5	-2.488876913	-2.105539041	-1.366688953	-0.54986594	-1.06134053	-1.122351226	1.0625019
HKDC1	1.286601451	1.203594593	1.323402929	2.24058086	2.217175489	2.437427507	1.0461647
RAB3B	-1.212003941	-1.07411509	0.142694434	0.127350655	0.253821093	0.497752349	1.043033
AC125807.2	2.268966697	2.162720498	1.74391474	3.008039518	3.039944989	3.212103928	1.0414848
S100A3	0.564222061	0.553538433	-0.441103498	0.870269227	1.521030127	1.39734955	1.0366695
PDLIM2	-1.841989814	-1.981494008	-0.314139129	-0.513480024	-0.37144307	-0.255887483	1.0352943
VWF	-2.16028416	-1.564932166	-1.942597697	-0.863762931	-0.828340191	-0.890964192	1.029225
PINK1	1.624011031	1.66207695	1.420174077	2.666969005	2.627524196	2.479608521	1.0268976
CASC10	-1.163290861	-1.050237391	-0.318592476	0.380282831	-0.198543149	0.315358708	1.023483
IGFBP3	7.101332813	7.140083312	6.904879039	8.093019761	7.970517209	8.11272932	1.0230062
NCOR2	2.914884024	2.986016393	2.931474485	3.86090918	3.847057847	4.146973668	1.021794
RASAL2-AS1	-1.379617786	-1.055332827	-0.684616016	0.152973845	-0.151005414	-0.034547264	1.0208882
AMOTL2	3.157710722	3.170522474	3.234482773	4.195479104	4.118132106	4.248911248	1.0136519
CCDC134	1.032402049	0.441922171	0.262360991	1.617892743	1.35919335	1.771843755	1.0132807
AC092171.2	2.129688893	2.415991707	2.504125342	3.293457597	3.2638508	3.478997683	1.0126572
SLCO4A1	3.632462501	3.476622765	4.051004855	4.688511614	4.707251996	4.748215396	1.0107162
AXL	3.318722185	3.285876677	4.75604707	4.73019594	4.708163504	4.893427257	1.0104692
LYPD5	-0.36384547	-0.560132436	-0.211911868	0.491753579	0.607995428	0.725229852	1.0075514
ST6GALNAC1	-0.885734534	-0.909895611	-1.967668908	-0.133127304	-0.502945661	-0.083018825	1.0061333
C14orf132	-0.874413695	-0.631758659	-1.217048346	0.02619949	0.169499183	0.084767747	1.0047073
SEMA3C	1.303574446	1.155139131	2.065241067	2.547611463	2.407121031	2.516383845	1.0022164
SYNGR1	-2.293725321	-3.092697045	-3.417163019	-1.808946804	-1.936639539	-1.997541435	1.0019788
NDRG1	3.111555029	3.119957368	2.35953354	3.871559812	3.816519839	3.870251272	0.9989307
CLIC3	1.044813052	0.836783777	1.285734222	2.184926744	1.900842469	2.057804447	0.9982107
AC010735.2	2.799054969	2.7713124	2.76918079	3.672235233	3.759633102	3.855783441	0.9969695
PCDH7	1.818095893	1.718428704	1.288724727	2.607112251	2.453925243	2.718331594	0.9968736
WWC1	2.599834548	2.741918655	2.844359338	3.702973306	3.575843561	3.850448406	0.9956998
NCF2	1.968751751	1.997685143	1.940969173	3.004637655	2.947940271	2.917022281	0.9954701
MPP1	-1.487413863	-1.028546427	-1.063892863	-0.212128107	-0.261037656	-0.150539821	0.9925049
CAVIN1	5.814999209	5.759391824	6.218681214	6.914324134	6.786251328	7.017990924	0.9893137
SDC3	0.840026482	0.931131589	1.156558417	1.948881884	2.013963141	1.897235391	0.9892986
PHACTR1	-3.36929275	-3.870863562	-3.752688622	-2.721479443	-2.749256666	-2.577871222	0.9872976
MGAT5B	-0.842081105	-0.932272632	0.06490354	0.382227876	0.171489957	0.605784456	0.9862675
EPPK1	-0.840850328	-0.752627803	-2.088484812	-0.263082246	-0.578358195	0.06977777	0.9828559
HEG1	0.461807223	0.520021884	0.55546378	1.465200816	1.295283391	1.641569149	0.9730762
HK1	3.274155636	3.319985786	3.619734617	4.332571891	4.28005212	4.461879499	0.9688031
ADAMTSL4	0.982206892	1.066893775	1.276157168	2.06921924	2.110024414	2.013895271	0.9676462
IFFO2	3.217998243	3.283067604	4.06242915	4.463970927	4.387370124	4.561514328	0.9666412
KLF13	2.310955752	2.274752467	2.273574372	3.242531475	3.222762683	3.251127959	0.9652697
MSN	5.295312709	5.374854824	5.800798196	6.461110561	6.347436763	6.516373885	0.9651471
STAT5A	-0.421740999	-0.48892348	-1.258012076	0.180225533	0.225216925	0.297730235	0.9613432
MYLK	-0.603957159	-0.716496818	-1.571815149	-0.072815628	-0.011388309	0.050569956	0.960873
FLNA	6.210064822	6.283378438	6.242345648	7.147194747	7.095946566	7.328012437	0.9588073
IGDCC4	-1.292942813	-0.709319638	-0.479385254	0.100579422	0.171539916	0.086808218	0.9562148
SOGA1	1.254090886	1.081539382	0.95580825	1.954664598	1.973560583	2.182918217	0.9556642
PREX1	-2.501442752	-2.842161539	-2.882471974	-1.40121977	-1.832903657	-2.050226935	0.9518209
EHD2	3.443381213	3.475638761	3.962969092	4.573521164	4.479652881	4.629133349	0.94947
PDE4A	-0.969804348	-0.989734038	-0.240272146	-0.001988971	0.21410615	0.348370676	0.9490467
PARD3B	-1.541563817	-1.436666902	-1.583492711	-0.45550314	-0.487936991	-0.761619842	0.9467861
VGLL1	0.984712562	0.41083386	1.567568811	2.203345575	1.672620856	1.893309007	0.9450106
AHDC1	0.726057795	0.805386568	0.385443186	1.547968968	1.435674461	1.72630155	0.9448624
COL5A1	1.107715317	1.016637516	0.726190361	1.92823159	1.821894264	1.904649023	0.9446229
WNT7B	2.101692429	2.030672609	2.972173374	3.26364667	3.236820765	3.371978368	0.9442546
ATP2B4	0.112351842	-0.180897398	0.210651942	1.054543586	0.905276953	0.970102669	0.9427709
TNS3	1.304426347	1.432888874	1.130492725	2.194110067	2.126163756	2.336497062	0.9427124
HEPHL1	-0.120714088	0.201642643	-1.29963415	0.658795527	0.537801978	0.456135363	0.94124
SLC9A1	2.211215341	2.270685014	2.095371196	2.959701913	3.037922121	3.347108595	0.9405275
SEC14L1	1.016556936	0.937608799	1.449559262	2.127723404	1.918315625	2.108761625	0.9339244
SH2D5	1.847889903	1.612678042	2.943103286	3.003981929	3.160631427	2.973210277	0.9334758
FBXL16	-1.96748609	-2.50170501	-2.276120303	-1.189679968	-1.510843068	-1.234832254	0.9312476
SLC7A5	8.679905104	8.673148276	8.98406009	9.653668776	9.59885609	9.828569704	0.9284698
IL13RA2	-0.091938334	-0.056157419	-0.705962652	0.923515847	0.485314499	0.579386784	0.925612
LSS	2.637848551	2.651425796	2.28387141	3.391648132	3.417617615	3.501863292	0.9247134
FASN	5.865759496	5.923679038	5.677040235	6.692111909	6.684950549	6.820938412	0.9238415
NATD1	0.494621439	0.664627558	0.159547814	1.315960324	1.407836741	1.341007684	0.9203903
SYT12	0.29369654	0.015490433	-0.721678802	0.736190948	0.678136825	0.897293872	0.9186836
MCAM	-0.948595042	-0.836754534	-0.445137124	0.071816203	0.139462946	0.254220321	0.9186466
KRT14	4.65770688	4.545910314	4.247337406	5.426773299	5.363096417	5.379476796	0.9169074
MYH9	6.580770798	6.747959315	6.808355445	7.559484165	7.500469857	7.77878483	0.9144227
DENND2D	-0.520863621	-0.017999798	-0.289263688	0.70047523	0.473311042	0.717269094	0.9144181
ERC1	1.484006619	1.486297334	1.200122003	2.27127865	2.208132344	2.391916985	0.9133032
SOX12	0.68724079	1.001661028	0.914468851	1.685598435	1.82391359	1.79317883	0.9122378
LAMP3	-0.433292571	-0.443969518	-0.500909601	0.733153	0.204761743	0.424051373	0.9101201
FMNL1	2.278337793	2.166069461	2.917991729	3.322490636	3.372837903	3.343076604	0.909283
DISP2	-2.722896012	-2.748181308	-3.230167339	-1.963722592	-2.324742651	-1.736238178	0.9056551
FAM171A1	-1.220458535	-0.495514452	-0.403795881	0.528195219	-0.233433502	0.297245425	0.9055596
ABALON	0.902738899	1.516128641	1.908392525	2.507298902	2.14695787	2.358180461	0.9039481
CEMIP	6.751925603	6.767768663	6.239441387	7.429011646	7.526199519	7.477079858	0.903775
IRS1	3.342105255	3.418328947	2.960197894	4.116388879	4.050023622	4.222418956	0.9015034
DENND2A	-1.115602136	-1.020804936	-0.728153171	-0.316305522	-0.176769451	0.22855398	0.8988706
FRAS1	0.463990668	0.586156558	0.231744508	1.326042559	1.228422222	1.380345454	0.8955397
SRCAP	-1.408770215	-1.507833418	-2.336947274	-0.694954968	-1.101570277	-0.774937356	0.8953156
RAB15	-1.010944722	-1.327483053	-1.416846041	-0.450834567	-0.189033796	-0.442503446	0.8926756
AL365181.3	2.325165618	2.350679977	1.847347548	2.986464637	3.027084499	3.150921442	0.8920474
SH3PXD2A	3.856636175	3.759411533	4.153626204	4.800575872	4.810246172	4.785749837	0.8892896
CDIP1	-0.74632193	-0.720530368	-1.659885791	-0.151400974	-0.388211572	0.066711956	0.8892171
SYNPO	0.857025515	0.978489997	0.241576631	1.500890243	1.57500052	1.639699863	0.8883681
MAGEB2	3.340970951	3.217723475	3.562904233	4.418621747	4.1633208	4.175581286	0.8881644
NDST1	3.193252911	3.327109596	2.827102173	4.000929337	3.873764977	4.100119006	0.8876441
TMEM131L	-0.962734745	-0.584858775	-0.660140422	0.053949594	0.051079704	0.296921345	0.8873242
PRR36	-1.392104154	-1.412020614	-0.92553183	-0.424759322	-0.496795389	-0.205957338	0.8866677
TXNDC5	1.608944519	1.635911303	0.51478884	2.176874211	2.08513772	2.153264143	0.8851888
PLEKHM1	1.457260697	1.548048895	1.117264829	2.261416177	2.20444156	2.282698666	0.8848436
ITPR3	4.012504314	3.946255497	3.426793422	4.629687091	4.639933078	4.729969259	0.8836421
AC110619.1	-0.668582778	-0.776321433	0.071135214	0.086399268	0.442866019	0.637536058	0.8824385
SRGAP1	-1.602102431	-1.805286067	-1.504004051	-0.911885004	-0.812104835	-0.620717961	0.881345
TNS2	-3.150840429	-3.130830416	-3.011980115	-2.206945474	-2.283454687	-2.180176194	0.874327
NTSR1	1.659119895	1.66310229	1.729828993	2.503371126	2.594659853	2.536803901	0.8736661
MLXIP	1.661366989	1.789473445	1.232749771	2.369204583	2.359381167	2.533091841	0.8712473
NOMO2	0.06587557	0.378603731	-0.708094498	0.817734576	0.787816909	0.751897279	0.8699901
MICAL2	2.408618395	2.46920379	3.068428679	3.455849291	3.462802273	3.585505814	0.8677902
TIMP2	3.657236406	3.565701962	4.20206974	4.664410021	4.595375354	4.717481218	0.8666057
RAVER1	2.340943329	2.480738445	1.754445863	3.06773869	2.907788057	3.17292621	0.8665392
PIP5K1C	1.517282245	1.721126319	1.230573786	2.389049937	2.334024159	2.32402425	0.8657106
SLC2A3	0.30824786	0.392909768	0.853504688	1.312965413	1.500598124	1.297367523	0.8654551
TUBB2A	2.214752739	1.963574369	2.183685318	2.966059409	2.802304285	3.127233925	0.8647738
DNAH17	-1.709074574	-1.989458458	-0.941514201	-0.660051057	-0.718907141	-0.727566343	0.8642647
NFIX	0.752598749	0.662171768	0.12142792	1.235318392	1.333037246	1.51405609	0.86416
CLMP	-1.135959455	-1.006470259	-2.045815008	-0.451512278	-0.555258309	-0.55320851	0.8634227
C1S	1.380705071	1.3037451	0.214809923	1.712416175	2.003225504	1.766678689	0.8622933
FCGRT	-2.114398773	-2.181375185	-2.340855804	-1.406206818	-1.244021677	-1.375490294	0.8616573
AC108174.1	2.95026254	2.965447971	4.261047078	4.20357079	4.178852451	4.298033599	0.8609741
PRRC2B	2.58294661	2.591534614	1.971777493	3.151678631	3.200485835	3.325248241	0.8556061
CDR2L	0.950454976	1.08319226	0.40644524	1.666955148	1.666067114	1.656357243	0.8521018
NOS3	-1.073757925	-1.140887898	-1.61923731	-0.525629584	-0.402585724	-0.371435605	0.8512567
MYO10	1.837732169	1.821762861	1.65705595	2.598674627	2.544941319	2.676109407	0.8475374
MYO18A	2.332014414	2.377393656	1.978927044	2.984235696	3.037745925	3.16384922	0.8453358
AL590666.2	0.777096894	1.355907099	0.829650694	1.996693524	1.854229093	1.705456005	0.8452704
ANKRD52	2.27472474	2.110809882	1.765192278	2.86018077	2.792623212	2.984642026	0.8417101
ARHGEF18	-0.05800355	-0.098268771	0.374794674	0.871271187	0.800863877	1.007646901	0.8415798
KLC3	0.194201807	-0.059916111	0.709377989	1.082648777	1.02733597	1.188512335	0.840096
ANXA6	2.355604389	2.656374863	3.256705447	3.5956779	3.519769588	3.622007293	0.8397048
TMEM104	1.278010329	1.06182181	1.040445003	1.945844013	1.873083203	2.035313873	0.8396238
GCC1	2.225097205	2.140268552	2.138448835	3.006529447	3.028403834	2.950447324	0.8380868
MISP	4.245970196	4.224274168	4.709948412	5.178651308	5.087701291	5.365389145	0.8341634
RAPH1	-1.481615936	-1.115393327	-1.936547311	-0.672323902	-0.775022279	-0.597754799	0.8339838
LAMB3	5.388481629	5.321623293	5.324517931	6.100795828	6.108021935	6.285440505	0.8336685
GPS2	-0.072219725	0.426408614	-0.434240433	0.609817358	0.814105755	0.964933837	0.8335303
MYOF	4.826100992	4.895464528	5.209114097	5.792025512	5.752021174	5.84551489	0.833286
SEZ6L2	2.627839098	2.592279059	1.773720837	3.112219043	3.111374246	3.243978849	0.8330802
VAT1	4.44827393	4.47583782	4.663890508	5.35228607	5.27710064	5.411174362	0.8316422
DCTN1	3.162699393	3.117904617	2.448195285	3.753744649	3.647875129	3.78555369	0.8302006
ETS1	3.330513943	3.400324788	4.328208164	4.520985387	4.41842408	4.560638539	0.8301314
UPF1	3.702933424	3.677937773	3.4808196	4.40844218	4.296991069	4.605326018	0.8299886
CDKL2	-1.204495354	-0.960344996	-1.485613697	-0.114152974	-0.332789269	-0.636774637	0.8295173
DYNC1H1	2.611700957	2.743679327	2.709473939	3.499370118	3.380628334	3.630096722	0.8287714
RNF40	2.861871221	2.962980564	2.35004117	3.51493272	3.51362465	3.590344522	0.8249233
PACS1	2.77140791	2.767402887	2.601845532	3.481998934	3.456606418	3.63205645	0.8238253
SYDE1	-1.486453468	-1.244015185	-1.377581241	-0.565460478	-0.832305782	-0.284350832	0.8236203
CEP250	1.818536471	1.885134656	1.678921492	2.577405382	2.526620737	2.707176444	0.8230605
EPB41L1	1.726491207	1.778782596	1.135916342	2.262594918	2.36373907	2.450027188	0.8227589
SMTN	1.155396934	1.281605084	1.66071326	2.126906467	2.129971719	2.254542042	0.8223404
PLBD2	3.0505313	3.025613552	3.043988359	3.852138704	3.719243688	3.965404748	0.8203495
MAVS	3.732097673	3.695221052	3.201067963	4.282318216	4.308958573	4.458809158	0.8199509
PLD6	0.9569941	1.01522065	0.357884138	1.710383934	1.392952618	1.671291561	0.8174768
BICRA	0.145703538	0.05874595	0.198240167	0.954454669	0.857658591	0.995333277	0.8163218
MAP3K14	0.85307586	0.99581083	0.921135421	1.828025051	1.4520271	1.891999259	0.815967
ARHGDIA	5.082817956	4.979508196	5.033382033	5.743427988	5.747082285	6.002641769	0.8139971
PRR12	1.570084963	1.67398962	1.016502025	2.125379	2.164547847	2.367376098	0.8113993
KDM7A-DT	3.232175684	3.22026401	3.018217719	3.95910614	3.949010986	3.958586586	0.8091885
NUAK2	3.296694093	3.222183215	4.237839016	4.341021494	4.310838869	4.469350074	0.8088411
ZYX	4.640882329	4.767184416	5.075059784	5.614928293	5.512665571	5.728803495	0.805779
FLG	-1.955535374	-1.815222577	-2.332987517	-1.280561739	-1.40292751	-1.046961288	0.8057592
SYNE3	-1.443475038	-1.624681818	-1.124567484	-0.50344173	-0.699598133	-0.615647314	0.8052491
POLR1A	1.718536547	1.823594894	1.097671469	2.212359222	2.239863588	2.561994962	0.8052236
CDC42BPB	2.673340908	2.754385571	2.33883798	3.30937063	3.388252921	3.446751161	0.8048904
ATP6V1C2	-0.217768428	0.009159388	0.256171317	0.824566656	0.880828906	0.739016802	0.8048098
RBM14	2.923180374	3.027936774	3.220926259	3.876265466	3.679932683	3.980210882	0.8042975
AGAP2	-1.278999799	-1.375778547	-1.630703495	-0.764100685	-0.629447332	-0.520825326	0.8039009
ARID3A	-0.619778354	-0.704406501	-0.084940683	0.314110629	0.190327873	0.430819426	0.8036624
TENM2	0.523463599	0.607108225	0.176603624	1.075772889	1.216067404	1.376525997	0.8033827
FAT1	1.997323484	2.075080071	1.835522327	2.763909102	2.648646516	2.865579573	0.8031614
HSPA1L	-0.967749322	-0.751624501	-0.795190188	-0.279259771	0.287154288	-0.118250975	0.8031088
MAPKBP1	1.940236299	1.901380147	1.848562653	2.718603617	2.734322899	2.613822284	0.8028302
ACTN1	4.47175259	4.491919138	4.893475797	5.383569865	5.300395394	5.53381094	0.8010693
KMT2D	1.87407101	1.906323024	1.33589195	2.373625106	2.503080018	2.601964353	0.8001417
ZBED2	2.379432435	2.525788511	2.573788466	3.313498664	3.218256836	3.308415778	0.799231
CIC	2.09813688	2.048795575	1.746423276	2.620923938	2.75317299	2.872133144	0.798936
CYP51A1	1.495719719	1.699449023	1.48234493	2.399160701	2.311164199	2.338467203	0.7977667
PDK2	-0.599288957	-1.051048762	-1.335793164	-0.366591296	-0.14170479	-0.134970746	0.7934678
SLX4	-0.305564426	-0.186212653	-0.768555057	0.186921388	0.49474226	0.404081293	0.7927875
RRAGD	0.141073053	-0.095892372	-0.187436881	0.704239872	0.852030009	0.662131654	0.7927038
PLEKHB1	-0.614401979	-0.406339507	-0.147392402	0.322771536	0.490829895	0.360876644	0.79187
SYTL3	2.074131356	2.391452921	3.058158708	3.307689935	3.166692953	3.364736302	0.7914345
C1orf116	2.924578234	2.957094796	3.490113119	3.925144938	3.772140087	3.995521603	0.7904348
TNFAIP3	3.533326617	3.561680503	4.309674611	4.528322514	4.51444107	4.680844736	0.7903161
SPTAN1	3.085855973	3.162934103	2.787759876	3.82678845	3.64768521	3.894827462	0.7901508
ZNF142	0.990086441	0.850735426	0.535052617	1.508403804	1.37183037	1.806239494	0.7899091
PLCB4	0.257398102	0.313136702	1.441409643	1.372217752	1.415857078	1.512850866	0.7896657
MAST3	-0.319854629	-0.257922195	-1.069644455	0.182246073	0.385554731	0.157048886	0.788706
FARP1	-0.619947957	-0.855457063	-0.739694145	-0.062195827	0.087663786	0.074450632	0.788645
ACLY	5.391245996	5.392605933	5.316778231	6.112410314	6.134549329	6.178146732	0.7880191
ADPRHL1	0.139553317	-0.186365317	-0.220272977	0.695551141	0.595117872	0.761907328	0.7879896
CYTH3	2.541581496	2.435265341	3.16045669	3.544358026	3.460898487	3.448211146	0.7878214
RAPGEF1	2.519153376	2.517331888	2.381144911	3.221691823	3.164125911	3.347762022	0.7860096
LINC01128	-1.958518691	-1.431412139	-2.201882113	-1.134578081	-1.24697026	-0.885659897	0.7851886
PIK3CD	0.24680086	-0.217083729	0.565788223	1.147041583	1.119464417	0.680996708	0.7848229
GCN1	4.474823436	4.508624506	3.822492568	5.019542249	4.978660128	5.123892117	0.7844338
TANC2	-0.129209036	-0.154190594	-0.35035732	0.596303557	0.481207995	0.605667845	0.7840942
ZHX3	0.778666128	0.779247952	0.611003308	1.399705407	1.435977892	1.63463555	0.7840002
MTCL1	0.686938816	1.048423138	0.623086791	1.469921913	1.577615415	1.627068879	0.7839289
ARHGAP25	-0.660802628	-0.509295361	-0.254115246	0.164909822	0.53777614	0.19679209	0.7838642
INPP5K	1.202359417	1.180897664	0.788221301	1.884650666	1.714716776	1.896049759	0.7838512
NFATC3	0.567198848	0.756580126	-0.449608948	0.923343175	0.976443559	1.288693429	0.7836261
MAML3	-0.614802022	-0.717982301	-1.578037476	-0.225475796	-0.139542005	-0.196227406	0.7830399
SECTM1	2.649052296	2.715678158	1.50989393	3.00268272	3.137538771	3.073898363	0.7816932
EVC	-0.715419301	-0.349572354	-1.173846848	-0.106933116	-0.132498058	0.294242548	0.7816024
AC012313.1	0.310215625	0.389099788	-0.165125393	0.892393358	0.987599554	0.976520545	0.7792316
DLGAP4	1.8975603	1.956422485	2.249931012	2.7293472	2.754343878	2.903892448	0.7786049
TLN1	3.576870374	3.595701767	3.127449382	4.150231459	4.12938936	4.313604304	0.7770299
ACACA	3.274612786	3.455179902	3.349018434	4.12269508	4.111072222	4.134188076	0.7758655
PLCD3	3.823977565	3.748150977	3.919422084	4.513618965	4.568749017	4.688727561	0.7745146
CASKIN2	1.212689481	1.090093275	0.534705092	1.663193852	1.758490378	1.715704951	0.7740912
SLC22A23	0.671931007	0.832689947	0.196268361	1.092085629	1.465004857	1.420113698	0.7729194
MCC	0.613054447	0.580094338	0.859991805	1.347518261	1.396396813	1.562853936	0.7717032
FLII	4.288380712	4.248564437	4.647060605	5.161016564	5.080695606	5.214410051	0.7716112
FOXJ2	1.909717814	1.786306958	1.29061962	2.404390351	2.366644223	2.497693343	0.7713251
PPP2R5D	2.800553508	2.864667541	2.143083817	3.29185695	3.396486963	3.40395209	0.7696127
SNX8	2.323929743	2.222460226	2.289409855	3.051763264	2.948589074	3.100587327	0.7693724
SIPA1L3	2.679708886	2.601334728	2.819372871	3.408710503	3.37435651	3.578274558	0.7692435
CDA	4.183558767	3.984829931	4.789713604	5.043355005	4.937965785	5.211573349	0.7689413
HCFC1	3.376893233	3.397437451	2.564947086	3.794478252	3.780925266	4.034082746	0.7685067
HUWE1	4.005743104	4.076603559	3.590441538	4.626464836	4.61898272	4.692664875	0.7678995
DSP	5.434152477	5.548467759	4.958058025	6.109119603	5.929593844	6.166590127	0.7677341
MYH10	2.063163973	2.288488502	1.845396511	2.759486742	2.696821789	3.001325949	0.7675618
FGFBP3	-0.585645346	-0.274828968	-0.485900975	0.277607515	0.37962318	0.295828799	0.7668273
AC060814.3	-0.450742678	-0.681174378	-0.347669175	0.565463623	0.169018063	0.115579312	0.7650743
CTBP1-DT	-0.398057842	0.150736428	-0.345542278	0.671366751	0.554409087	0.477804756	0.7636725
MORC2	2.01175002	2.00762394	1.686557898	2.695697897	2.654353963	2.621342044	0.7633607
ACTA2	0.346812825	0.639504467	0.333317245	1.218225678	1.060387086	1.300483987	0.762919
PAPSS2	0.706860274	0.711136281	0.446831076	1.334710136	1.31184079	1.465654294	0.762112
TRAM2	3.680436887	3.684033231	3.042266106	4.174735574	4.202432611	4.280389217	0.7615898
ACSS2	2.959477507	2.890266126	2.90724507	3.711689823	3.742355521	3.554333441	0.7606483
TNFRSF21	3.885119424	3.918501684	3.988903687	4.600014571	4.614955965	4.81194774	0.7605265
SIM2	-0.260965219	0.164022902	0.058558945	0.702678818	0.830073556	0.687199575	0.7605257
GNL3L	3.875129328	3.656581031	3.261222536	4.292024872	4.19464104	4.540929292	0.7596916
SEC24C	3.192567103	3.260512446	2.365233679	3.699541638	3.649034816	3.723391457	0.75898
RELL1	0.846709127	0.111174239	0.074946535	1.125395202	1.123141063	1.050995455	0.7580673
TGM2	4.109251058	3.988754661	4.83317903	5.037251302	5.029790771	5.086407166	0.7556249
ZNF185	4.223933736	4.295557737	3.590314577	4.79448397	4.64385619	4.900163036	0.7541234
NAV1	-0.781642126	-0.965618328	-1.31291458	-0.269006755	-0.381398038	-0.188249829	0.7533408
H19	2.421960316	2.451064691	3.007790939	3.247450586	3.472520264	3.362140212	0.7526305
ANK1	-0.301691895	-0.387594088	-1.183880712	0.101573435	-0.075501613	0.317117641	0.7518329
SPRY4	1.081364172	1.246426938	1.922451345	2.130063675	1.945449642	2.354070419	0.7514595
LRRC37A17P	-0.400791722	-0.32680615	-0.911299077	-0.00257202	0.266898055	0.310342448	0.7509735
GPRC5A	5.952383892	6.00122059	6.634666302	6.897748668	6.833126647	7.061218881	0.7489371
FAM167A	0.729309999	1.288076788	1.691584189	1.974901869	2.033891284	1.910444862	0.7487578
TMC5	0.636829222	0.884763572	0.737713582	1.49164482	1.546035562	1.443889328	0.7484276
LAMP1	5.171800888	5.193816679	5.053675702	5.848078557	5.838627603	5.937103766	0.7480468
FYCO1	1.604324722	1.644382389	1.808246232	2.410550329	2.256481432	2.580559416	0.747771
ZNF512B	2.206785111	2.056731605	1.588600235	2.670884966	2.682651048	2.713003771	0.7477128
C17orf51	-1.172740281	-1.356087304	-1.095664042	-0.465223405	-0.611660331	-0.362841991	0.7476955
EIF4G1	5.835621966	5.916111625	5.512805555	6.469748764	6.387398732	6.603976406	0.7454641
ATP13A2	3.15172717	3.086203243	2.734208857	3.727130839	3.535286576	3.902715171	0.7449608
VARS	4.619945266	4.641381289	4.786616225	5.364356012	5.389277005	5.487649055	0.7449282
OVOL2	1.565325183	1.005241876	1.125042688	1.955427753	2.014911909	1.929185772	0.7443489
IGF2R	2.772035332	2.646136615	2.223289087	3.264057154	3.168966413	3.402705807	0.7441294
MRTFA	0.685273687	0.317505522	0.17635852	1.200271439	1.074401306	1.105168486	0.7410082
LRRK1	-1.607711596	-1.566177371	-1.767604969	-1.000048475	-0.869526913	-0.894242013	0.7383007
EPAS1	3.617783924	3.655602561	3.139394346	4.153365166	4.127096709	4.30980701	0.7381087
TRIM25	3.035512009	3.069162	2.086167229	3.453958683	3.362410973	3.55647356	0.737203
USP22	3.793194648	3.740518541	3.151102535	4.256356277	4.180614942	4.41775667	0.7354422
KRT80	3.88433026	3.885148716	3.842623895	4.606513295	4.51736767	4.65407402	0.7352629
DKK1	5.068024978	5.079968126	6.047223834	6.106241521	6.114686015	6.12864273	0.7344705
COL17A1	5.922547298	5.985623382	5.647877718	6.548989398	6.536591945	6.634418584	0.7344156
ZHX2	0.938080243	1.163478122	0.657582388	1.659055027	1.613208661	1.66573703	0.732759
YLPM1	1.739839896	1.758478439	1.433230822	2.251848437	2.288940839	2.539176434	0.7313774
KIAA0100	4.0328793	3.936771721	3.582725793	4.616516498	4.449871009	4.641464528	0.7309267
RAD54L	0.938428078	0.948454328	0.526857069	1.516974775	1.391985427	1.65974284	0.7306746
SFMBT1	0.872438736	0.851468819	0.457005853	1.468624499	1.416601975	1.463897055	0.7303476
SHROOM3	2.863120361	2.866272617	3.188157026	3.657882339	3.666423711	3.729501653	0.7264374
MCM3AP	2.031948805	1.925881341	1.434459564	2.439757162	2.525061078	2.571432902	0.7261618
CMIP	2.698453203	2.835107124	2.937715	3.491100134	3.484636993	3.630995989	0.7261598
ARHGEF28	0.420377838	0.417912449	0.904168067	1.26487207	1.257592408	1.342388052	0.7257423
UBAP2	0.744320429	1.152412544	0.71688118	1.599062085	1.426528844	1.725895995	0.7249949
CCNJL	0.451873116	0.802639091	0.674949603	1.263574113	1.394048717	1.404320042	0.7249585
LHFPL6	0.882615662	0.899943574	1.90050941	1.901006266	1.995674092	1.900866422	0.7249124
FOXP4	1.675227444	1.62031849	1.475551867	2.274004861	2.145629202	2.474916213	0.7249099
AC022150.4	-0.333239409	-0.296223661	-0.95774146	0.11546612	0.28350579	0.192526231	0.7243683
ANKS1A	2.284314535	2.220983973	1.810865876	2.789896148	2.807189621	2.857653615	0.7240669
RBMS2	3.368924761	3.453554453	4.097732982	4.275091252	4.296522015	4.470314945	0.7231794
CEP104	1.407425088	1.481167171	1.329536966	2.061151643	2.091129413	2.190474534	0.7223403
VPS52	2.285998705	2.406236781	1.924864558	2.934917457	2.870639718	2.950949668	0.7218924
FAM160A1	-0.162192358	-0.139854954	-0.639489635	0.363295573	0.41377495	0.428680554	0.7216781
KIF13A	1.302497457	1.232280081	1.034014231	1.91053044	1.822476864	1.962684865	0.7214622
COL4A6	2.206795737	2.07740572	2.431158923	2.978825481	2.877168824	2.978384925	0.7214264
MICAL3	-0.632905869	-0.661067002	-1.164286728	-0.065152764	-0.274755137	0.010955959	0.7213563
ROR1	-0.178545289	0.324855525	-0.045934897	0.742094193	0.734547054	0.764774161	0.7209825
SYT7	-0.164447276	-0.878383767	-0.19068945	0.312392174	0.303479175	0.266298415	0.7207619
SLC7A8	-0.91974703	-0.624957231	-1.001932774	-0.309806065	-0.073738642	-0.042827401	0.7202583
DHX37	2.938933118	2.984287656	2.530340223	3.498568736	3.446999886	3.630285475	0.7197867
SMARCA4	2.897068454	3.005697659	2.697415992	3.562550166	3.473962206	3.681869756	0.7189769
AGFG2	0.992495815	1.133596404	1.377265373	2.012725985	1.887629765	1.743688589	0.7189359
PRSS23	2.696132287	2.680446564	2.925973032	3.4792021	3.364628458	3.569805797	0.7185197
SAMD4A	0.695680305	0.43888365	1.136995868	1.338598982	1.418378336	1.595534214	0.7184088
ARHGAP23	5.167673443	5.193959755	4.927907354	5.775529428	5.731706232	5.897262453	0.7182945
LPCAT3	2.302938991	2.270186542	1.5786045	2.825976075	2.705254715	2.759769009	0.7181266
PDCD11	2.895497488	2.926136088	2.348146286	3.424674901	3.328193081	3.535403541	0.7177642
ARHGAP35	2.675993604	2.627865006	2.336461357	3.260747877	3.190049048	3.304382391	0.7172136
GBF1	2.472761468	2.431765484	1.955877792	3.029124377	2.879145437	3.069839625	0.7164893
SLC43A3	-0.827985438	-1.064727947	-1.222054918	-0.419291444	-0.199600273	-0.361267193	0.716226
ARRB1	0.333475258	0.383345423	-0.160107955	0.639489649	0.971816847	1.038619492	0.7161209
PPP1R9B	3.298266066	3.396404759	3.161791929	3.983646688	4.017065833	3.970590486	0.7158895
STIM1	2.47053218	2.563054868	1.889017493	2.990219352	2.935493127	3.111349038	0.715326
HIPK2	1.648158003	1.719131297	1.307597558	2.219382914	2.19930014	2.362099243	0.7147059
RRBP1	4.5461524	4.782199904	5.010005928	5.449419739	5.418091426	5.572890275	0.7145864
MAN2B2	0.919413312	0.699184694	0.610991028	1.36529276	1.521567903	1.440977173	0.7123582
HSD11B2	0.107728037	0.011976457	-0.263792251	0.607392341	0.700385561	0.66901134	0.7122035
XPO6	4.346361256	4.316010302	4.006043936	4.885289311	4.819926149	5.057154338	0.7111761
TBC1D9	0.356575427	0.254893918	0.253448381	1.075982997	0.79540041	1.084906498	0.7104967
TBC1D16	1.386464437	1.45052769	1.055275493	1.909132532	2.005057509	2.070285931	0.7100004
PNMA1	3.214875806	3.261509303	3.044521945	3.775980775	3.921278266	3.913318369	0.7097417
WDR66	1.840213044	1.76730139	2.177463391	2.678032005	2.533879261	2.657046572	0.7093901
CAMTA2	1.199606392	1.201593716	1.062982374	1.881686935	1.726855625	1.943328753	0.7093757
SUPT6H	3.045267866	3.160954223	2.526372347	3.598704637	3.528872578	3.694514738	0.7078779
CCDC88C	1.054417861	1.078859143	0.738727203	1.587781176	1.583223968	1.777103629	0.7062683
TAF15	4.813172181	4.865777804	4.942127389	5.633915612	5.450144937	5.615573142	0.706068
NF2	1.942102704	1.98573831	2.270886806	2.616666578	2.797303148	2.846153889	0.7055446
RHOBTB2	0.94940345	0.987191327	0.824898168	1.725405252	1.663183375	1.482742464	0.7055272
PTPN23	2.654348234	2.652614066	2.423460922	3.148827891	3.183498424	3.463890518	0.7052206
C19orf44	-0.829412409	-0.128288329	-0.592792586	0.145411388	0.137706798	0.259963007	0.7047258
SCARB1	3.452283089	3.525036515	3.345485796	4.08519518	4.057413013	4.252540551	0.7044364
POM121	2.210102978	2.241520498	1.268340367	2.476921333	2.523170744	2.795887237	0.7039177
TUBB6	4.145723914	4.04109839	4.805052502	4.969657967	5.007122378	5.076500948	0.7037672
RNF213	1.324310613	1.255924868	0.947916713	1.822522956	1.923553497	1.857345273	0.7037304
SELENON	2.562724036	2.535403293	2.425799528	3.198051062	3.080844383	3.311605705	0.7034001
OSBPL10	0.566483966	0.384627874	0.779640466	1.350827049	1.189131899	1.257244811	0.7028872
GAS2L1	3.243883367	3.139700485	2.666765453	3.676434419	3.612325367	3.832235844	0.7027792
MYO1C	3.570495719	3.525878444	3.967466525	4.366587995	4.338892163	4.419255044	0.7016887
ZNF609	1.794172537	1.868956159	1.576791545	2.390828893	2.445491531	2.467680144	0.7000947
UBR4	2.022755557	2.111599596	1.887363446	2.686093266	2.605264139	2.790504739	0.6998166
CPNE2	0.764222146	0.859950471	0.430477976	1.337656865	1.355502345	1.428853109	0.6997154
MEST	0.958797399	1.449799053	0.921203226	2.036163236	1.665076635	1.735158642	0.6995505
CRIM1	3.09766456	3.067319823	3.519438743	3.937417843	3.826951115	3.972239558	0.6993715
MRAS	-0.645014869	-0.282803391	-0.73983484	0.146169029	0.155346413	0.11644727	0.6980394
MT-TY	5.328977884	5.514464741	5.286405468	6.139500601	5.932995398	6.135270948	0.6979061
SART1	4.339053986	4.489102944	4.556787439	5.117884924	4.978326986	5.33767613	0.6978146
KIAA0513	0.5621325	0.494904021	0.317737043	0.933269716	1.19796161	1.27487708	0.6974535
GNE	0.516949065	0.69647107	0.766818174	1.313895354	1.345781837	1.370634684	0.6969756
MEGF8	1.523470122	1.441196612	0.518080858	1.779337054	1.902145761	1.870760827	0.6967864
KIAA1671	2.086881573	2.100120856	1.67108001	2.547356048	2.585970352	2.773960046	0.6966705
INSC	-0.281736146	-0.469061704	-0.784812966	0.286960376	0.175965246	0.102818011	0.6959535
BRPF3	1.468029591	1.444617775	1.026440314	1.968887011	1.946692687	2.076105488	0.6958677
GTF3C1	2.798597411	3.026035494	2.556867124	3.515986141	3.366176713	3.551760855	0.6956983
GRN	6.377617812	6.448788814	6.06786369	6.968481333	6.911564562	7.061195115	0.6954021
HDLBP	4.814528891	4.931018754	4.671789284	5.500033983	5.419457316	5.543464951	0.6949308
TTC7B	-0.572509033	-0.605918786	0.06616774	0.303702439	0.285417608	0.325028287	0.6946694
FA2H	0.973332076	1.128374575	1.550335293	1.812673597	1.94993491	1.919390047	0.6944461
PARP1	4.488507939	4.498568736	4.243138178	5.103940284	4.991015652	5.171758063	0.6917302
URB1	2.077795015	1.962625644	1.738257238	2.605353993	2.589301127	2.622851656	0.6915023
AHNAK	5.56745053	5.679858106	5.292433178	6.234964734	6.08538535	6.252617563	0.690647
STXBP1	1.276099386	1.157737072	1.149361482	1.822876959	1.89679961	1.893526859	0.6905527
ITGBL1	-0.057494953	-0.268922444	-0.548622066	0.213715569	0.367878716	0.554529915	0.6904475
CREBBP	1.264246962	1.338618378	0.757079587	1.719581688	1.715681672	1.956025418	0.6903563
DLG5	2.217282218	1.987789438	1.437358257	2.589822679	2.545830763	2.550926761	0.6903165
ITGB4	7.041821206	7.027846298	7.220368653	7.699563431	7.75286832	7.86554461	0.6897905
PC	3.268804153	3.171287384	3.083248605	3.787370818	3.774612081	3.985333746	0.6897843
NOTCH2	2.572563752	2.632302421	2.247429926	3.156250333	3.055708282	3.270760801	0.6894416
ABTB2	0.905938487	1.123285444	0.487277442	1.576882464	1.456982731	1.538152235	0.6892693
CAD	3.011399921	2.966738318	2.571406932	3.501606017	3.393620755	3.681431274	0.6891996
PRRC2A	4.458795381	4.530091973	4.280097417	5.095171238	5.048744493	5.15282105	0.6888574
DOP1B	-0.072317862	-0.083727449	-0.278743548	0.463948831	0.580324966	0.551317164	0.6886692
MDC1	1.883517595	2.080595248	1.545596778	2.521542275	2.456413494	2.568358073	0.6885363
AMOTL1	4.212135064	4.227394529	4.088437604	4.798664904	4.864571472	4.889255954	0.687994
GALNT2	2.477758137	2.633927756	2.368675053	3.197274105	3.060017457	3.248423412	0.6874046
ATP6V0A1	1.09012106	1.212376344	0.944632094	1.669510305	1.686738062	1.904957244	0.6871987
RIPOR1	2.021789198	2.151964645	2.73657154	2.904185798	2.921421477	3.086305675	0.686791
TEX261	3.535373679	3.549825629	2.99229404	4.009968766	3.88572175	4.20339225	0.6867624
STAT3	3.723430777	3.656861288	3.274020819	4.219272313	4.150940608	4.304540246	0.6859162
FAM83H	4.91598117	4.889627344	4.626711296	5.483721959	5.363933583	5.602963072	0.6859058
MUC1	0.07589403	-0.128675342	-0.602210836	0.479506862	0.511689664	0.405538248	0.684722
ARID1A	1.802397972	1.84787828	1.41443162	2.232771871	2.29617633	2.544563528	0.6845639
RRP1B	3.145138585	3.34406861	3.081320025	3.942385947	3.710483564	3.933892677	0.6838903
BCAM	2.752656119	2.798994647	3.494041767	3.641875453	3.668557133	3.73106265	0.6834649
RPTOR	1.698008616	1.791939481	1.429972611	2.245859181	2.284950252	2.398985104	0.6828343
PTGFRN	3.002915624	3.182031176	3.055492772	3.685417679	3.726189271	3.833880831	0.6823738
SKI	2.518270243	2.661625114	1.974267915	3.020188897	2.888831683	3.253257147	0.6819656
CENPO	1.11740315	1.001743165	0.746042693	1.837561836	1.239924673	1.796565777	0.68154
CTIF	-0.086610623	-0.050829513	0.412271005	0.718320852	0.796551242	0.754535228	0.6813649
SRXN1	1.659934146	1.249222624	0.741305611	1.624610955	2.05618708	1.965684931	0.6810687
PDE2A	-1.011231998	-0.866240797	-0.461118213	-0.051909643	-0.361464204	0.055660741	0.6809783
C6orf132	3.038063168	3.111305465	2.702890217	3.570969243	3.481164587	3.799915167	0.6807507
NPRL3	1.926571827	2.058781962	1.919588361	2.665812738	2.588827109	2.658083034	0.6806368
ITPRIPL2	3.323032776	3.387377707	3.035559515	3.857383894	3.913121107	3.978594696	0.6802885
CARD11	2.280230331	2.043083382	2.865693586	3.051696976	3.144379587	2.980919713	0.679654
SVIL	2.202244055	2.267593325	1.747983691	2.76967739	2.701303301	2.754121495	0.6787139
ARHGEF34P	2.07829831	2.081614368	1.860222296	2.580441472	2.777463061	2.663160599	0.6785027
BCR	3.131282772	3.10760887	2.67352861	3.628330339	3.597645584	3.683082196	0.6775713
DHX38	2.847467821	2.774856834	2.628843571	3.365320199	3.347085911	3.526926409	0.6772974
NSD1	2.014819095	2.069697012	1.481948835	2.568569427	2.371896428	2.623681481	0.6771594
MINK1	3.338731035	3.307058769	2.930642542	3.831269236	3.837149037	3.902479793	0.6769143
MAP1S	2.160106991	2.197412827	2.300336085	2.707617331	2.918467336	3.003335619	0.6765876
GATA4	0.735717989	0.668484973	0.384474262	1.307453007	1.211892499	1.275651347	0.6759981
EPB41	-0.242750379	-0.078883169	-0.51899004	0.258939762	0.46919415	0.421174277	0.675464
ZFPL1	2.024628187	2.091923202	1.433535302	2.408781141	2.484846026	2.643934901	0.6754256
EP300	2.144598209	2.310794672	1.483793597	2.597949203	2.604161015	2.731129574	0.6750655
PDZD2	0.046877962	-0.030443735	0.134265633	0.8061508	0.620851936	0.710493703	0.6742645
LINP1	2.483702292	2.263681069	2.734184357	3.2531131	3.063786449	3.141419384	0.6732328
MYO1D	3.661130485	3.730281275	3.736329947	4.408165653	4.34109695	4.357442919	0.6723791
RAI1	1.942717172	1.844537106	1.403935735	2.404125993	2.372842081	2.399071538	0.671291
CHERP	2.408772176	2.336484494	1.875259892	2.848631152	2.80973279	2.941518209	0.6710072
FRMD4A	-0.722468657	-0.641550848	-0.804494911	-0.061876838	-0.243679491	0.097163087	0.6709086
KDM2A	3.329901437	3.377318132	2.978111409	3.889576728	3.790380039	3.98053902	0.6708214
DOCK4	-0.250903262	-0.158708268	0.259832882	0.568455363	0.465882547	0.757165802	0.6703479
FYN	0.02000074	0.21918773	0.338948054	0.865267179	0.670308289	0.997076303	0.670251
NFIC	2.169533497	2.083686529	2.327150708	2.741720447	2.778865841	3.014903877	0.6700924
SHANK2	-0.974061779	-0.735290156	-1.21332101	-0.390172621	-0.26920234	-0.28491371	0.6696705
BRD3	2.014264943	2.154189787	1.554920818	2.541104919	2.420612828	2.732700098	0.6695234
ATP6V0D1	2.1531756	2.110232266	1.526525092	2.515105609	2.483119763	2.757927848	0.6687727
ABL1	2.769383302	2.792475788	2.322078993	3.351057244	3.161303716	3.344290226	0.6677442
WDTC1	2.508047518	2.514890819	2.176230846	3.03863108	3.007542317	3.116655363	0.6663774
ARMC7	1.36752036	1.333425451	1.123225177	1.656778246	1.957242298	2.130311827	0.665206
RHOF	0.994031505	0.533884244	0.915096348	1.377401431	1.429791621	1.562718176	0.6643802
MEF2D	2.430187306	2.461025048	2.589658037	3.014308155	3.151557683	3.255951901	0.6643209
CNOT1	3.661708562	3.671217499	3.235648491	4.229076429	4.145906475	4.151526835	0.6642168
MAP7D1	4.158870183	4.218995774	4.207120553	4.842986372	4.788610547	4.905671966	0.6641646
SETD1B	1.901094337	1.870091247	1.330358187	2.243935906	2.280112417	2.524318483	0.6633836
RAB11FIP5	2.319394808	2.426128665	2.122791972	2.93817775	2.856945863	3.025087813	0.663031
HIVEP3	-1.74326998	-1.791520696	-2.443728536	-1.457017342	-1.311878022	-1.254218484	0.6625021
RPAP1	2.150225609	2.228934717	1.76159293	2.607071286	2.659472732	2.820699975	0.6621541
ZFYVE1	1.240365014	1.350173029	0.8650367	1.876947505	1.689689195	1.853070669	0.661983
PRPF8	4.15151547	4.220089228	3.741361275	4.721317423	4.588671467	4.751007853	0.6618354
TNPO3	3.630619809	3.747872871	3.823756492	4.35833296	4.319558688	4.465747271	0.6615688
DYNLL2	3.7312343	3.634838343	3.508675842	4.294547234	4.115750749	4.407605643	0.661404
BCOR	1.387959128	1.349554378	0.599490145	1.758778595	1.692410236	1.843450069	0.6610705
DNAJC14	2.038341006	1.893363376	1.804105201	2.504734532	2.513661787	2.652911611	0.6609999
MED1	3.131599197	3.117834319	2.477007368	3.580889559	3.483672629	3.612020983	0.6605097
BANP	1.170391718	1.035008698	0.478987332	1.45038252	1.650415789	1.538139319	0.6602136
PIGS	3.420288359	3.244943366	2.698252267	3.78233517	3.758439636	3.771821152	0.6597644
MAP4	3.604528026	3.734584988	3.679335964	4.325472767	4.222800698	4.409282306	0.6597568
GNS	2.442336574	2.694560648	2.546431983	3.176852993	3.20650945	3.240822923	0.6595273
NR1D1	1.921575338	1.973339792	1.852871384	2.590381173	2.669106837	2.452940649	0.6594158
POLR3H	2.617873471	2.664674656	2.22909443	3.10886598	3.083346482	3.259184793	0.6592155
NOL6	3.321593062	3.278937801	2.703336182	3.764539368	3.639846857	3.841050264	0.6584617
PITRM1	2.503467555	2.494676475	2.282731873	2.998709112	2.959518125	3.249783296	0.6582576
SORBS3	1.959479733	1.89222275	2.001710743	2.365158076	2.670975582	2.728697667	0.658035
LARP1	5.926911255	6.004670371	5.517961283	6.413005363	6.366949169	6.602898064	0.6578189
NOTCH1	1.842182365	1.942127483	1.449620534	2.32526321	2.322693963	2.520443119	0.6577806
ABHD2	2.744411285	2.867265295	2.095355329	3.170217999	3.182819243	3.289649765	0.6560959
KMT2B	1.236780975	1.430219962	1.133291269	1.661694426	2.032015831	2.022512342	0.6556736
ITPKB	0.957813588	0.74657935	0.615294812	1.29631291	1.435519254	1.500498188	0.654527
ZC3H3	1.805562394	2.041294506	1.720667656	2.536007131	2.369927905	2.589878994	0.6540543
FKBP9	2.784504192	2.954868729	2.596316678	3.341523271	3.4528616	3.464303627	0.653051
RAB11FIP4	0.547309649	0.439677387	0.276356111	1.035749876	1.100999843	1.051425005	0.6529487
FAM20C	2.264614494	2.215543173	1.631949391	2.708049914	2.589859823	2.745723743	0.6526277
PRKCZ	0.614575108	0.305250307	0.029426028	1.019338971	0.94892822	0.919717632	0.6521215
MANEAL	2.130064334	1.906725542	1.195227264	2.406129273	2.26731256	2.486388218	0.6512219
CCDC85C	1.464815143	1.549851498	1.192616494	1.883919881	2.007670579	2.220305497	0.6506871
SMCR8	1.837333347	1.955772175	1.240405315	2.32475157	2.308191349	2.328611026	0.6498589
EGFR	3.386732327	3.479945781	3.649015265	4.095850174	4.082801354	4.24140548	0.6489012
HERC3	1.841094759	1.828150603	2.073999103	2.51504529	2.5191871	2.604361969	0.6480919
LINC01106	-0.225000212	-0.192776823	0.107343724	0.673027188	0.630183645	0.341414247	0.6471067
FAM193A	0.349836285	0.336678718	-0.071637561	0.859628507	0.702973085	0.955028552	0.6463996
SLC35A4	3.653769722	3.495220581	3.166562171	3.976769623	4.060069007	4.174146716	0.6456947
ARHGAP1	3.127143109	3.122281432	2.647757728	3.541786156	3.591338328	3.664506733	0.6455292
ABCF1	3.854447541	3.999742095	3.794459536	4.413307708	4.441508711	4.68533862	0.6454564
NCAPD2	5.537255992	5.565925218	5.329564592	6.090225501	6.026711548	6.211312659	0.6451942
SSH1	3.032456182	3.009017995	3.454472036	3.696393393	3.844761243	3.845354557	0.6450134
PROB1	0.155762183	-0.11002968	-0.18273564	0.638414018	0.627793583	0.517574029	0.6447761
RNF24	0.144236976	0.214403368	-0.089253679	0.637719667	0.771168066	0.758397847	0.6444958
NEDD4L	1.85836301	1.993637411	2.166162038	2.687443489	2.612074078	2.613261712	0.6444741
BRD4	2.311079312	2.30752237	2.010244188	2.719187384	2.819407821	2.979108011	0.6443717
AC018647.2	0.69035809	0.646957994	0.617457415	1.302091478	1.091095891	1.441454264	0.6443501
DNMT1	3.585337553	3.647795711	3.345663201	4.111847607	4.063429598	4.296292938	0.6442389
PXN	5.128130049	5.136555624	5.183518671	5.757524955	5.703740266	5.876737693	0.6435797
TTLL4	0.62609799	0.999182482	0.739152504	1.418180771	1.240072486	1.588819435	0.6434709
MAPKAPK3	4.013687356	3.927000415	4.082886491	4.64865871	4.50321451	4.756253675	0.6432584
IMPDH1	5.465186642	5.440566564	5.345266138	6.000474659	6.031611999	6.107824894	0.6429492
TBC1D14	2.506060335	2.384978416	1.535729999	2.828235111	2.713978608	2.795164937	0.6427636
SP6	0.131261532	0.64245575	0.339318708	1.12741009	1.012977647	0.905795271	0.6422725
SCML2	0.209056531	0.54814559	0.705377262	0.965032872	1.155253788	1.208952937	0.6420365
FBRSL1	2.526308239	2.549592537	2.542247152	3.132612539	3.014746981	3.346542808	0.6412309
SAP130	1.735999964	1.734313793	1.442790131	2.40443586	2.121449471	2.289509011	0.6410544
CLSTN1	4.740290778	4.803138674	4.320806685	5.199718275	5.16829905	5.379932117	0.6407843
AFAP1L1	0.909259287	0.998529144	1.110065853	1.629079596	1.53743275	1.721578275	0.639839
TIMM22	2.017158681	1.776080821	1.746312336	2.515670574	2.373021724	2.528598072	0.6388883
STARD13	0.052813728	0.161594923	0.531705336	0.845446694	0.944004567	0.831142739	0.6385274
TSPAN14	2.148722646	2.196835201	2.053312952	2.736162583	2.707587074	2.829345645	0.6380684
PPP1R26	2.848181439	2.717379657	2.907173721	3.420179198	3.472797073	3.450291451	0.6377843
PLEKHM3	-0.974809576	-0.861726283	-1.193063932	-0.280618517	-0.357395828	-0.477995088	0.6377336
MARVELD1	4.450682082	4.416099293	4.057429476	4.851282307	5.002362732	4.947064831	0.6376936
SAMD4B	3.379106612	3.387530735	3.311190943	3.964829251	3.90400328	4.080162185	0.6374713
SMPD1	2.270347435	2.121004125	1.93030929	2.636634596	2.693235586	2.852365259	0.637367
DENND5A	1.475824723	1.317756721	1.531771201	2.099281737	2.006489413	2.08828647	0.6372963
ASAP2	2.726822936	2.584766762	2.516067355	3.153294791	3.311966163	3.233393276	0.6369615
ARHGAP22	-1.261640974	-1.480351419	-1.046039901	-0.754800573	-0.624127814	-0.559481898	0.6369461
AL135905.2	1.401228509	1.36396273	1.026761823	1.88930259	1.805758006	1.971152835	0.6367026
HCLS1	1.922680442	1.825596783	2.689111486	2.632687234	2.865701701	2.782298891	0.6366205
LOXL1-AS1	-0.114534652	0.263893756	-0.287633132	0.726340356	0.532235159	0.525094664	0.6365631
LRRC37A16P	-0.170205308	0.140715843	-0.532195505	0.504654966	0.467964924	0.387304082	0.636364
ADGRG1	3.333230503	3.304628877	2.754455911	3.688963611	3.728432112	3.846133224	0.6360158
C22orf46	1.990804958	2.048407094	1.555017054	2.459453915	2.420474587	2.586904984	0.6358081
MED12	1.651029182	1.943520804	1.452474722	2.314673616	2.256155009	2.355071535	0.6357417
SNX33	2.220337075	2.163946285	2.118756064	2.756020481	2.747320151	2.863467119	0.635632
SEC16A	3.13379349	3.17316358	2.778499189	3.663431156	3.59471574	3.697702661	0.6352962
TRIO	2.034645008	2.054426892	2.122000409	2.617300834	2.718648986	2.736180988	0.6346503
NCOA6	1.66230988	1.90388705	1.626719004	2.40718658	2.196889009	2.455576575	0.6345719
PHETA1	1.905357447	1.89516649	1.600075605	2.602836199	2.335126769	2.360408386	0.6345651
TACC2	0.609397553	0.776909145	0.537786078	1.327814959	1.159676973	1.307064162	0.6345429
RNASE7	3.095679732	2.748796749	2.899168475	3.6022989	3.390243949	3.60961078	0.6345095
KIAA0355	-0.01114171	0.191750871	0.007999167	0.605458302	0.850364989	0.613273265	0.634277
AP3D1	4.11011765	4.224213962	4.133385973	4.748614726	4.72070913	4.861032796	0.6342626
AP000769.1	3.660693639	3.632850993	4.24011585	4.412925788	4.594347299	4.381793487	0.6340796
CDYL2	0.491593516	0.333584024	0.803621347	1.112607397	1.203348395	1.160568505	0.6334382
FZD2	2.998535282	3.120871953	3.510058054	3.771853894	3.849793145	3.855362866	0.6330804
GM2A	5.587283672	5.609449444	5.063213425	6.055498498	5.967368994	6.098975108	0.633058
BLOC1S3	1.125448105	1.325783015	1.374069614	2.051688799	1.835468968	1.826307671	0.6326205
GPAT4	1.89781584	1.956973662	1.372473534	2.35869698	2.303568309	2.43060991	0.6317603
ZFYVE26	0.035944786	0.166876092	-0.622531045	0.466993522	0.412231977	0.568900866	0.6311116
LUZP1	2.172145683	2.270818947	2.117970259	2.769307337	2.6978512	2.942323635	0.631
LINC00205	-0.96529464	-1.074782278	-1.376448487	-0.571862112	-0.39417023	-0.572418284	0.6303679
FOXRED2	1.292926012	1.410029518	0.665371849	1.702518364	1.630860203	1.891138398	0.6302841
KIF1C	3.621696741	3.709267473	3.476239096	4.157756795	4.183701672	4.31620006	0.6301171
EPB41L2	1.234398311	1.292350054	1.507349651	1.9575224	1.936614196	1.984969887	0.6298037
FIG4	1.158569055	1.236133775	2.049792452	2.139164945	2.031492243	2.107721007	0.6298028
UBN1	2.629008233	2.713569134	2.411495396	3.131150387	3.17424453	3.296055306	0.6293491
MPZL1	3.370333097	3.31305527	3.101016825	3.915529505	3.741620147	3.976283891	0.6293485
COG1	1.331666813	1.150512886	1.202919796	1.865323803	1.93065522	1.752207372	0.629045
KCTD7	-0.997404907	-1.375017611	-1.152601776	-0.717023903	-0.476906005	-0.502387021	0.6285479
SERPINB7	2.05432547	2.087569766	2.583705366	2.881164581	2.77870313	2.89705664	0.6279301
CAVIN2	1.151210042	1.117633212	0.482278319	1.729071538	1.559143762	1.374319503	0.6277364
AVPI1	5.268552293	5.355161838	5.228317315	5.903931963	5.920449568	5.874860888	0.6274667
COTL1	5.603584807	5.603807023	5.994784936	6.314435512	6.248794009	6.47630294	0.6265994
ZNF574	1.338706223	1.377838393	0.883814726	1.718808313	1.866332763	1.861628687	0.6263448
AC002310.6	0.818517656	0.751281177	0.802397558	1.457526529	1.394482862	1.38645616	0.6261644
MAPK7	0.244963757	0.067875476	-0.425521769	0.42672527	0.539595587	0.746903484	0.6259934
JUP	6.559809318	6.580284651	5.999484821	6.998876966	6.892009657	7.087754533	0.6259704
PGM1	4.212121053	4.146934579	4.165395048	4.814646292	4.762862757	4.784341697	0.625234
CHD8	1.718163883	1.746866947	1.238172361	2.153959972	2.220810979	2.169765334	0.6245932
DGAT2	1.398221748	1.475866736	1.537987798	2.120742424	2.054374098	2.074932838	0.624578
ATG9A	2.344556972	2.340379962	1.530223096	2.595970718	2.700711363	2.763978342	0.6245298
C6orf106	3.764917226	3.802956247	3.710994833	4.441363958	4.298292464	4.375729674	0.6240427
SERPINE2	0.177626992	0.077653186	0.803875897	0.904458664	0.882955225	1.068928031	0.6239161
DYNC1LI2	2.516459741	2.534316393	2.473073049	3.139365038	3.047758929	3.168945881	0.6238774
SLC45A4	1.019459963	1.073013332	0.430295979	1.286930222	1.392540542	1.661792005	0.6235997
HSPB8	2.531954058	2.569124052	3.154565063	3.293183293	3.347297141	3.424118576	0.6234537
NIPAL3	2.347892388	2.374465855	2.519580903	2.92986332	3.074276786	3.06265865	0.623437
AFAP1	1.081121434	0.918770902	1.1863985	1.680635369	1.576969993	1.747481499	0.6233172
PLAGL2	1.545801363	1.956827247	1.23942065	2.152444022	2.081572104	2.341993999	0.6226243
PEG10	3.428718603	3.521781953	3.227305183	4.043201873	3.81342105	4.149591056	0.6226161
EPHB4	3.493580731	3.461823197	3.035165693	3.828708751	3.910700047	4.077133596	0.6224871
PSAP	7.796196041	7.734566021	7.359753952	8.239622872	8.206107408	8.27301694	0.6223151
CELSR3	-0.014973988	0.240629398	-0.411008394	0.433939039	0.416867839	0.777059852	0.6219604
THSD1	0.930031048	0.973764812	1.365361077	1.621867143	1.495429109	1.932026011	0.6214616
EPHA2	6.26205631	6.168263343	6.850906911	6.968737054	7.013556054	7.119854145	0.6212866
NUP98	3.931302007	4.007539087	3.825708302	4.509537504	4.418442296	4.658149203	0.620617
GRB10	0.706459825	0.789098208	1.411704995	1.590437705	1.571610316	1.555877984	0.6202143
PIK3AP1	0.484863035	0.085721051	0.192542643	0.872084078	0.904768466	0.816279391	0.6197574
ZFP64	1.035614761	1.029507306	0.867784997	1.667308573	1.602912431	1.505369128	0.6196125
DPAGT1	2.25685789	2.351217283	2.296465337	2.826744325	2.93869812	2.953155706	0.6191218
AP2A1	2.826518591	2.880055617	2.935721484	3.465505676	3.41547475	3.575112615	0.619071
PHF8	1.714498311	1.766069717	1.541069721	2.213993278	2.259785588	2.362392457	0.6187348
VPS9D1-AS1	2.065849382	2.195345708	2.129473275	2.900310388	2.359577955	2.938879875	0.6185541
CLUH	4.167765756	4.136165131	3.59783863	4.554124045	4.54466157	4.621389053	0.6180109
TCOF1	3.986420948	3.926765172	3.913315497	4.546183893	4.508416609	4.583642432	0.6171514
MICALL1	3.995195046	4.029505893	3.709952271	4.383052427	4.561033413	4.60126923	0.616947
IQSEC1	0.785781532	0.880372075	0.372978835	1.131812686	1.260214188	1.445777017	0.6164487
PFKM	3.725615747	3.693248301	3.66720637	4.307873652	4.330534737	4.257444418	0.6157365
RRP12	2.571400621	2.513743132	2.25434158	2.996258934	2.974949028	3.172153686	0.6155235
ASAP1	1.594972697	1.775397842	2.07057824	2.424228783	2.375531324	2.441228489	0.6150697
ZNF385A	3.474538579	3.667974984	3.389396101	4.104189867	4.040687318	4.194068136	0.6148716
PPP1R18	4.076943831	4.104088361	4.53163161	4.841460942	4.825262581	4.846662297	0.6147206
SCAMP4	2.948815741	3.091509606	2.666558918	3.440734316	3.425531814	3.64282054	0.6143496
SLC20A2	3.236759091	3.294033112	3.784353214	3.968984669	3.950522538	4.18712162	0.6143311
AC102953.2	1.455749363	1.318138066	0.878774771	1.822719952	1.66838013	1.962814403	0.6137602
RUSC2	0.696182598	0.460247691	0.999782137	1.216932218	1.2810703	1.425963032	0.6135826
VAC14	2.562496683	2.447825399	2.242780222	2.997156172	2.937177324	3.117983719	0.61353
DOCK6	1.277919304	1.483024802	1.300464658	1.958903165	1.963658703	1.946263733	0.6134884
LETM1	2.548323917	2.568508383	2.234990822	3.079059582	2.915151623	3.159992881	0.6134132
KAT6A	0.61820858	0.632044813	0.262590709	1.154675878	1.018668354	1.146727551	0.6131617
COL1A1	-0.947974257	-0.588853209	-0.445549064	-0.159397227	-0.00570515	-0.027295878	0.6126822
C2CD2L	-0.648474789	-0.648005843	-0.623943712	0.042151216	-0.050201988	-0.093582532	0.6124872
TSR1	3.363482296	3.384759924	2.987210067	3.872156002	3.771782073	3.894604374	0.6124426
SLC36A1	1.530015791	1.597647491	1.009926857	1.926204419	1.923332906	2.089465608	0.6122588
ZBTB45	0.950921495	1.132135248	0.978616659	1.48984552	1.523384305	1.818591278	0.612042
ACTN4	6.527586006	6.515407643	6.589547037	7.111501907	7.079032437	7.233868892	0.6109432
TBC1D10B	3.117611936	3.109343842	2.807465387	3.597350007	3.521518155	3.708697112	0.6108781
SF1	5.031766145	5.110267601	4.855347914	5.564718985	5.485619388	5.73714592	0.6101071
NUCB1	3.224748633	3.416057395	3.050157569	3.752062399	3.868122732	3.864993333	0.6099419
EIF3C	0.210441234	-0.097544635	-0.436708103	0.459893207	0.272461606	0.714026541	0.609718
MGAT5	1.915095582	2.126246372	1.952483047	2.506580871	2.615877425	2.658538266	0.6095855
TMEM94	1.589755818	1.667718674	1.251676076	2.03558661	2.041680001	2.219675331	0.6094428
HERC1	0.616818759	0.7820361	0.556041865	1.276479395	1.234751456	1.240585439	0.6091511
MARK2	4.083272947	4.103826594	3.842543444	4.555469548	4.501858198	4.758188563	0.6089619
LPIN1	0.885503302	1.009413823	1.259836497	1.554911488	1.666274856	1.707197873	0.6088235
THSD4	0.989995648	1.163049108	1.363823717	1.73950337	1.827495093	1.735526943	0.6088033
CS	3.225803348	3.189472577	3.348698415	3.817653953	3.770570078	3.955095155	0.6084991
YEATS2	1.931600237	1.96134217	1.690791187	2.383448835	2.441685846	2.54251214	0.6083182
ANKRD33B	1.05122243	0.858151323	0.999695559	1.560570678	1.563095148	1.568465092	0.6083031
TRRAP	1.529323225	1.596828784	1.051901747	1.940765509	1.945805817	2.079123772	0.6081211
AGAP1	1.336254819	1.190393619	1.292960161	1.937692028	1.739132625	1.925021092	0.6079718
CNNM3	2.241909114	2.127094067	1.407206435	2.383055055	2.441685846	2.726475948	0.6076039
USP11	2.802154331	2.870155575	2.085785965	3.157006025	3.044787004	3.345301271	0.6074775
FOXM1	4.009713533	3.913257087	3.434967096	4.370273106	4.236285192	4.53256383	0.6067511
ZFAT	-0.640380329	-0.2371328	-0.72231465	0.010576487	0.112868243	0.074846546	0.606505
TYW1	1.60102754	1.903119275	1.611584587	2.346066468	2.188790507	2.367771106	0.6060709
SLC41A1	2.052243373	2.280030436	1.532319952	2.543213008	2.547928016	2.570818946	0.6060536
GIGYF2	1.571090391	1.632727478	1.292110298	2.137871036	2.048079908	2.097535289	0.6060248
POLR2A	3.710041568	3.72386214	2.960735214	4.023435456	3.929249412	4.223210919	0.6057658
VSIG1	0.36616608	0.600378237	0.015160692	0.877583287	0.962485354	0.942666883	0.6055407
MAD1L1	1.968002989	1.915068422	2.04625356	2.458170677	2.6339675	2.603053722	0.6046735
SLC38A7	1.247744052	1.381622269	0.576748501	1.657174427	1.628506258	1.714458306	0.6045143
SLC20A1	3.017508098	3.176723129	3.792483701	3.886411626	3.856892096	4.004220916	0.6041644
NR2F2	2.884654963	3.087485245	3.045717644	3.583266337	3.478976981	3.722239766	0.6036544
RARA	0.859540253	1.244591794	1.226260661	1.389277142	1.679241817	1.978806998	0.603141
FKBP9P1	-0.262817556	-0.330009763	-0.560334314	0.194948124	0.294969453	0.159480646	0.6030585
BSPRY	3.150795395	2.854616491	3.159596412	3.70929946	3.500414563	3.714216938	0.6025324
TRAF3	2.259869029	2.284283141	2.036652079	2.752085527	2.713156683	2.882277781	0.6025018
PTPN1	4.511623003	4.525926038	4.314022869	5.050165145	4.947527771	5.122613917	0.6024952
DGKA	1.767556073	1.892891074	2.539019561	2.728637595	2.675284136	2.561927043	0.6024641
HTT	1.289567734	1.338656597	0.993596836	1.741741369	1.800999268	1.848651581	0.6023687
TP53BP2	1.601558658	1.91751883	1.685142242	2.36621309	2.220507649	2.389717681	0.6020667
TYRO3	1.016186068	1.176476609	0.87619748	1.515928885	1.645127971	1.673490845	0.6018739
INF2	3.81945769	3.81289966	4.149873096	4.451023797	4.488918558	4.602745476	0.6013235
PEAK1	-1.329995437	-0.99363619	-1.373807977	-0.563259493	-0.717680004	-0.633507792	0.6011882
SCAF1	3.848983413	3.870849975	3.562787034	4.242387572	4.253549888	4.543431542	0.6008474
SNRNP200	4.318100602	4.425512344	4.230717182	4.910551834	4.837824189	4.987808353	0.600448
KIF3C	0.975848793	1.002477864	1.028405779	1.689536682	1.453099789	1.63016174	0.6002406
ATXN2L	3.892312331	4.052947068	3.988058398	4.544948982	4.52437152	4.6243267	0.6000803
RNF34	2.409169321	2.558679074	2.233426103	2.896279212	2.937035291	3.122821122	0.5999476
CCDC86	3.639313211	3.744742363	3.652743461	4.298637789	4.08517818	4.40895976	0.5998625
ATRN	2.771883466	2.722218341	2.498831659	3.306658154	3.250294173	3.20230738	0.5992805
TLL2	1.415241626	1.428132205	1.990068283	2.159526824	2.254093608	2.166836896	0.5989752
SPTBN1	3.821030539	3.865752569	3.639511181	4.308292426	4.301939498	4.471994441	0.5988054
FGD1	0.628336872	0.745906777	0.630733489	1.324375714	1.317334751	1.151905564	0.5986689
NR5A2	-0.419445601	-0.389149724	0.188290772	0.494691066	0.467239825	0.199311135	0.598626
ZSWIM9	1.240918761	1.558382751	0.976284441	1.750866724	1.874580201	1.914228876	0.5985984
DENND1A	0.724259098	0.704301855	0.874367339	1.262881111	1.393471667	1.390672087	0.5982581
PSMD2	5.856375726	5.840251472	5.934506594	6.43692537	6.394352591	6.552957684	0.5980365
BMS1	3.021213906	3.200687645	2.897891718	3.696405635	3.529772231	3.652180141	0.5974358
DHX16	4.026342396	3.886191136	3.497116693	4.343530766	4.41510828	4.40548052	0.596588
GRK4	0.101685034	-0.251126284	-0.321007048	0.463267755	0.417765579	0.415043631	0.5962994
THRA	1.761867341	1.791356086	0.946619332	1.958739874	2.158843691	2.143481584	0.5962099
CCNF	1.613875313	1.853190067	1.477472176	2.342322906	2.088697938	2.276759275	0.5959829
TWNK	3.481859479	3.513412419	3.115911514	3.944463056	3.898255764	4.019617414	0.5955295
MYORG	0.542655263	1.068756785	0.752344409	1.332855704	1.152495618	1.60581811	0.5950817
DOCK1	1.198895789	1.307782306	1.152275593	1.750790849	1.893477156	1.767106004	0.5947079
DHX8	2.484724115	2.607806339	2.120019432	3.059317894	2.863084669	3.040670312	0.5942061
CORO2A	3.200498861	3.250720902	3.021642999	3.676785304	3.755026422	3.784582502	0.5941943
MFGE8	1.814719394	1.803900688	2.361282701	2.415390646	2.607688709	2.673670614	0.5940821
FERMT1	4.246458254	4.190351738	3.885626097	4.667780315	4.603482736	4.793632699	0.5938194
PHLDB2	2.430033917	2.442761207	3.13737843	3.278186859	3.198112528	3.268226568	0.593739
ZDHHC9	3.220948386	3.275027764	3.304833714	3.836787614	3.789161659	3.913403586	0.5936705
GOLGA3	2.807281549	2.983025872	3.062232777	3.529298734	3.498450022	3.564832979	0.5935671
MKI67	3.475728244	3.676321576	3.33469984	4.12314719	3.969251816	4.13707803	0.5933519
BDKRB2	3.121105442	3.003755672	2.563282133	3.589855749	3.41172045	3.438942184	0.5929395
PLPP3	0.680505301	1.035267062	0.581150678	1.321111298	1.318934573	1.406151864	0.5928836
RNF10	4.498468532	4.608746567	4.737196768	5.206627206	5.117015087	5.258033422	0.5926917
ARHGDIB	6.660415265	6.74391614	7.280359706	7.550412041	7.327293048	7.543383749	0.5926129
AP1M1	0.9715064	0.924353808	0.906717462	1.430986911	1.512773515	1.589234242	0.5926035
NAT10	4.648398139	4.715862079	4.417872088	5.196081753	5.07461932	5.25098582	0.5925134
SLC25A23	3.35216387	3.35535603	3.376569615	3.929613963	3.95043202	3.942535149	0.5925087
LATS2	1.893239489	1.769887658	2.160830823	2.545944159	2.421626457	2.581601196	0.5923024
CHST11	2.088329895	2.31131739	2.218420991	2.709472174	2.75735059	2.882450547	0.5922408
NUP188	3.328539222	3.394080555	2.938649572	3.796532345	3.67891924	3.924032406	0.5919813
ADCY3	2.665859798	2.660780334	2.034977367	2.984003222	3.101920472	3.024745545	0.5919314
BAZ2A	3.479934143	3.545408722	3.016465298	3.897286901	3.936740632	3.947920453	0.5918341
PPAN	1.008194993	0.4177213	0.72719555	1.127687421	1.466178647	1.28384771	0.5917821
RRS1	4.431140198	4.316638869	4.297393937	4.975776906	4.791664065	5.011296593	0.5916415
KIRREL1	1.27343413	1.416828395	1.690814425	1.972367322	2.080707117	2.054431059	0.5916279
SIK3	0.324077839	0.20840114	0.212778491	0.91155277	0.741665444	0.834872989	0.5915966
CCDC69	2.340695851	2.237576567	2.020623451	2.741377671	2.805222486	2.791130791	0.5912782
BAG6	5.064055496	5.050770273	4.876803738	5.550201613	5.520846822	5.654764899	0.59127
ISM1	1.726704376	1.812356105	1.779272329	2.322727992	2.501559142	2.247822117	0.5910453
AGO1	0.348556508	0.374945983	0.446437283	0.980917338	0.928557553	0.992708982	0.591015
TM9SF1	1.086806181	1.103792359	0.442042177	1.405505028	1.526613727	1.458155187	0.5907479
EP400	1.548456847	1.768993913	1.471877811	2.091108758	2.123210275	2.303971244	0.5906134
ZDHHC7	4.179487164	4.238593519	4.073352395	4.724424356	4.726330982	4.774198794	0.5905538
MOB3A	4.606002127	4.662239686	4.265427894	5.069251039	5.040328302	5.158606861	0.5905043
PAFAH2	0.991277843	1.036989249	0.459222806	1.572130538	1.30323717	1.385468036	0.5904893
ZNF407	-0.697040193	-0.336299795	-0.804739596	-0.266783991	-0.07257393	0.201413049	0.590352
ZNF316	2.028775641	2.012130972	2.118636476	2.512446372	2.717042896	2.653225149	0.5902678
SCRIB	4.077511343	4.024193775	4.084190155	4.541942851	4.645616358	4.725067633	0.5899497
ARHGAP10	-0.561151685	-0.924797087	-0.649296377	-0.006298397	-0.122292652	-0.252918918	0.5898437
MKLN1-AS	-0.107120503	-0.145783915	-0.206429015	0.336204537	0.369730011	0.554382562	0.5895143
PIP4K2C	3.041002513	3.248686475	2.8667102	3.689944315	3.62631881	3.586535383	0.5894425
UTP20	2.097769215	2.210482693	1.765460064	2.657140577	2.448181274	2.701817611	0.5892024
PRKDC	4.216066783	4.284068404	4.041998131	4.776709898	4.645906821	4.844112435	0.5880636
CPTP	2.44185526	2.481906998	2.551904785	3.081603291	2.892122086	3.211418459	0.5877794
INTS1	2.87300266	2.797125275	2.789320899	3.234155167	3.400576182	3.538240158	0.5874657
CNDP2	2.218915978	2.105148031	2.009989541	2.666324173	2.58925414	2.797053456	0.5874003
DOHH	3.074117994	3.07200836	3.126695553	3.671746267	3.401093861	3.899448286	0.5873827
TPX2	5.796186565	5.851966366	5.841842073	6.44358643	6.281871994	6.486596289	0.5873424
ANKRD11	2.872719051	2.843083386	2.837311142	3.404938535	3.350999274	3.516625389	0.5868382
GALNT18	3.189101212	3.233126488	3.024227114	3.659551281	3.824606979	3.689207451	0.5868087
PPARA	0.442367099	0.569913922	0.814821096	1.123567542	1.184667501	1.228248579	0.5867847
RAB3D	1.014391003	1.077932729	1.020579006	1.368363835	1.686848749	1.747608675	0.5862602
NOP14	4.113591326	4.036983273	3.582578884	4.45699797	4.495766145	4.505170037	0.5862035
CEP170B	2.991189846	2.906750744	2.836029141	3.494542337	3.501477362	3.459988916	0.5860327
PTGS1	2.430553712	2.376274823	2.661980987	2.917129245	3.08128065	3.171161983	0.585937
UBQLN2	3.276279873	3.43308497	3.619422402	4.053995802	3.952815316	4.038382624	0.585824
SEC61G	7.024947929	6.866962362	6.872517291	6.37739796	6.289422102	6.302375354	-0.5856853
PDE4D	0.248733982	0.313929591	0.441344303	-0.435906155	-0.170421067	-0.209149909	-0.5857821
NGDN	4.099121801	3.837613301	3.76399682	3.270297345	3.311984466	3.318809515	-0.5860432
COL7A1	2.493030112	2.676949548	1.972476142	1.685284902	1.939080608	1.730332583	-0.5860588
PIR	3.905765817	3.728423405	3.998865235	3.335653321	3.289274243	3.215174575	-0.5860975
PDCD10	5.557768483	5.371717411	5.334278292	4.856257687	4.811586626	4.798497463	-0.5866664
KIAA1143	4.031909471	3.959898101	3.842895384	3.462954049	3.364953366	3.219866732	-0.5870582
WDR72	3.102227274	3.135369052	2.761777365	2.368562195	2.512496687	2.325790497	-0.5873019
TMEM161B	1.972139729	1.72551432	1.574034641	1.064570418	1.277821728	1.126199777	-0.5880503
RPS14	8.781346598	8.662754881	8.790676589	8.12391239	8.191303058	8.115211196	-0.5882768
RICTOR	4.439321935	4.476485382	4.219209574	3.738748385	3.857082264	3.734302086	-0.5888959
MTERF2	0.455068614	0.761050338	0.802882237	0.267800642	-0.176372092	0.123133778	-0.5889143
ARV1	3.110465645	2.834217493	3.085049656	2.42153921	2.54318999	2.270003197	-0.5893315
ZSCAN9	1.356370341	1.42031585	1.484194342	0.984697252	0.791735736	0.702747958	-0.5896835
AC025580.2	1.189930168	1.2709439	1.176717864	0.625312577	0.614326331	0.591880442	-0.5902883
FAIM	3.182735355	3.010427893	2.516685643	2.48539179	2.216452071	2.228323396	-0.5903609
PSMA6	1.824024832	1.556083078	1.349000594	0.950025646	1.219784971	0.777089318	-0.5910672
GIPC2	1.247046441	1.081543472	1.065754274	0.648320936	0.437455739	0.505548503	-0.591177
AC024293.1	3.198752338	3.420962008	3.511368095	2.809040859	2.921976669	2.607695336	-0.5913481
TRAPPC13	2.175415057	2.118348761	1.721560777	1.530453845	1.413128272	1.288560555	-0.5918067
LRRC40	4.218270478	4.089009091	3.86942728	3.42621644	3.542527988	3.39978633	-0.5918454
RPL26L1	6.506562592	6.390777383	6.734274714	6.030239837	5.834666219	5.950293199	-0.5920242
CAPZA1	6.509009639	6.372786025	6.426664628	5.858823731	5.866795495	5.765292863	-0.5930651
ZDHHC17	1.652556247	1.634491045	1.782482795	1.130005008	1.178028102	0.957684343	-0.5934131
RPL14	7.526611912	7.4921376	7.295401614	6.895108698	6.846619929	6.754085782	-0.5936187
IMPA1	3.92498158	3.884836234	4.038237745	3.433535035	3.298628992	3.298336606	-0.5946429
CCDC58	5.395457361	5.314825927	5.388085155	4.77164106	4.803291626	4.701818497	-0.5951702
GRAMD1C	1.838589989	1.696589025	1.115077203	1.100698498	1.041589944	0.736016855	-0.595284
CCNC	5.327086595	5.128002572	5.576394249	4.826272887	4.75014018	4.630756084	-0.5956596
DDX39B	1.532504984	1.621216367	1.601050843	0.85634674	1.122616401	0.945116984	-0.5957949
TRMT13	2.606910258	2.323749357	2.038617385	1.866176458	1.66243932	1.639985965	-0.5961275
NDUFS5	8.468911942	8.299103133	8.477206578	7.823941019	7.842458463	7.751133619	-0.5964396
CWC15	6.285691284	6.169926003	6.467426058	5.786263876	5.699296207	5.609178147	-0.5971295
C12orf29	3.745018921	3.656896746	3.518118384	3.148645537	3.050180386	2.903925987	-0.5973259
TMEM106B	3.068679924	2.930402783	2.327783062	2.323244675	2.115322952	2.072543174	-0.5978059
DNAJB14	1.427517678	1.421452765	1.354387839	0.784119492	0.825278458	0.764172879	-0.5982156
ZFAND1	4.685470383	4.533130973	4.732785828	4.140725494	4.095052634	3.890154817	-0.5985608
RRAGB	0.992394297	0.925154055	0.689003881	0.357922413	0.258409173	0.177161335	-0.5985754
PSMA2	0.345230578	0.500233019	0.719483122	-0.010348255	-0.196072538	-0.071483832	-0.5991243
PCF11	2.18769428	2.19908117	2.128253472	1.634353496	1.604105492	1.454994417	-0.5993334
KYAT1	1.884513916	1.557951627	2.167225921	1.094537416	1.303809383	1.329629958	-0.5995057
CYP1B1	1.207777307	1.332362505	1.144422988	0.488775144	0.708593385	0.639882272	-0.5997359
COX6A1	6.497237593	6.38154001	6.508316453	5.944372157	5.839799391	5.769547491	-0.5999139
TRDMT1	0.277214708	0.272407856	0.416399842	-0.204672244	-0.549884314	-0.141772753	-0.6005753
ATP8A1	1.565369056	1.749967547	1.303476253	0.846295126	1.127238383	0.820802276	-0.6007873
SCLT1	1.110250309	1.024696263	1.246752225	0.593590894	0.476396205	0.471563111	-0.6020094
SMG1P2	0.202896607	0.367433693	0.623314394	-0.030201813	-0.372257023	-0.245927648	-0.6031632
GPALPP1	2.559307029	2.490769065	2.500665424	1.898859209	1.965709309	1.841591972	-0.6032428
TTK	4.859491551	4.760633466	4.765171375	4.298323994	4.152364353	4.092028105	-0.6035564
HSF2	3.918876591	3.900578965	3.953411457	3.217176886	3.411228268	3.288811677	-0.6038796
OSTC	6.231795072	6.065369601	6.181633324	5.730346497	5.453905363	5.452415548	-0.603994
SATB1-AS1	-0.58740662	-0.491969779	-0.571605012	-1.141827348	-1.060446022	-1.279521892	-0.6044923
FRS2	1.608073044	1.644007145	1.173919259	0.959379202	0.920402308	0.730617351	-0.6045194
MBNL3	0.306135058	0.587348668	-0.116616916	-0.462612081	-0.364952575	-0.251935563	-0.604528
C3orf38	3.495701558	3.345123822	3.154574622	2.656553574	2.729038899	2.751165253	-0.6047917
NAA38	5.111464557	4.790350322	5.002588216	4.351574623	4.457957349	4.243804632	-0.6056503
MMADHC	6.967829153	6.770455112	6.801876461	6.259946592	6.219861429	6.201522518	-0.6067348
OTUD6B	3.392800988	3.299965532	3.135617279	2.649545104	2.650607876	2.668291847	-0.6071282
GTF2H5	3.113698666	2.924529779	3.31502635	2.520105135	2.454560999	2.508956699	-0.6083592
ZNF84	0.50388602	0.74016166	0.592180013	-0.203390452	0.098617635	0.055710711	-0.6085953
COMMD6	5.24102596	5.149014613	5.171117937	4.517748114	4.680520154	4.499185125	-0.6087179
MACROD1	4.521531974	4.580916686	4.569012828	3.910260639	4.085516436	3.819074431	-0.6090135
ZNF138	1.000933843	0.814705451	1.095699646	0.515492454	0.170695515	0.354877515	-0.6091273
ARMCX5	2.925642497	2.864908772	2.7182735	2.29043797	2.14473426	2.212861272	-0.6095814
MRPL13	4.650677834	4.512364701	4.64911014	4.056391041	3.947416492	3.943007987	-0.6097014
ARL14EP	3.07002483	3.157402237	3.102951343	2.509588934	2.490533678	2.465376634	-0.6099034
FBXO8	3.093880758	2.942764082	2.977402112	2.360069245	2.344417782	2.429174318	-0.6102322
WDR5B	2.040160204	1.77345036	2.071283178	1.230292795	1.431324496	1.332550983	-0.6110399
DCP2	1.405944451	1.556145386	2.08289875	0.858241254	1.070236806	1.199839413	-0.6120277
EFNA1	3.83523287	3.801280773	3.422507517	2.944406455	3.224423748	3.017054427	-0.6128929
PSMA1	4.354131934	4.311970956	4.541356858	4.009399131	3.686382866	3.648962362	-0.6131114
CCNT2	2.131920325	2.010462626	1.956686764	1.317515941	1.453748287	1.439820979	-0.6133766
UGGT2	2.264903588	2.30632641	2.323734084	1.748143891	1.787269881	1.501214921	-0.6138302
DYNLT3	5.090402094	4.994335785	5.083247839	4.550906819	4.560305929	4.189819816	-0.6146565
RPL35A	8.65029677	8.504454743	8.61851912	8.024173935	7.937966373	7.927962212	-0.6147784
PHF5A	6.523598964	6.387333243	6.511693996	5.881694227	5.830023545	5.827903603	-0.6148128
PDLIM3	-1.244710736	-1.024893138	-0.958278722	-1.929339746	-1.625032879	-1.603251275	-0.6160893
GGH	4.865953941	4.793317961	4.880568969	4.176375436	4.257511551	4.215402144	-0.6162436
STXBP3	3.081544154	3.081235137	2.917998219	2.455874272	2.378853391	2.366452033	-0.6162623
ZNRD1	2.386063751	2.432951125	2.899538579	1.938835285	1.932140563	1.944930017	-0.616707
SELENOH	3.005927742	2.912029928	3.168545767	2.419585273	2.691560964	2.11970776	-0.616713
TNFRSF9	0.813402373	1.048764891	0.492066471	0.129865913	0.474175387	-0.090471109	-0.617484
CHIC1	1.228775601	1.40513302	1.34978987	0.625931593	0.660285187	0.787026179	-0.617886
CFH	3.491623529	3.45252032	3.309184193	2.843427958	2.77461693	2.748189629	-0.6178941
GAS5	6.373074464	6.320605439	6.826552301	5.91655021	5.984127441	5.726121409	-0.6185056
DRAM2	3.81976831	3.502292408	3.791080558	3.235154463	3.137193967	2.869869235	-0.6187864
COL4A5	1.173705675	1.183467458	1.663791364	0.426627597	0.858774359	0.799399856	-0.6188029
TANK	2.344783909	2.257268047	2.590686564	1.944007567	1.599795756	1.757685112	-0.6189648
EFHC1	-1.174949052	-1.17879006	-0.933266555	-1.652007408	-1.753486839	-1.772188947	-0.6194955
ADAM28	1.406463745	1.422192626	1.007572993	0.643508978	0.605295197	0.69110978	-0.6202294
MRPS36	4.371358126	4.189044107	4.489295658	3.709004936	3.85421413	3.593690799	-0.6202465
APOO	4.973858744	4.85729829	4.481681267	4.161587022	4.137418271	4.120618191	-0.6202485
DLEU2	2.017673601	2.103563101	1.955452304	1.674551495	1.245807169	1.291562304	-0.6210678
TIA1	2.623057284	2.896357497	2.715100659	2.061255697	2.219239782	2.057083876	-0.6212585
SNCG	6.23842423	6.141439331	6.178627408	5.550711083	5.615981799	5.491585692	-0.6212907
CKB	3.250596459	3.239906195	2.811380808	2.529961087	2.514703767	2.378299642	-0.6219411
NACA	6.320451282	6.304581861	6.555011162	5.864851241	5.734741319	5.676205621	-0.6220307
ZDHHC21	1.047467893	1.11195274	0.641369381	0.428772729	0.34242162	0.161850285	-0.6234393
TAF1D	5.903934372	5.926362419	6.373203434	5.445113202	5.495526966	5.351895418	-0.6238393
DBI	5.934203679	5.862145115	6.119551442	5.378852142	5.403321584	5.224137542	-0.6246874
MTHFD2L	0.640461751	0.625473434	0.599607256	-0.149885169	0.251994125	-0.142109748	-0.6250832
ANKRA2	3.430898087	3.446399169	3.669701453	2.965243115	2.959337282	2.727063294	-0.6251465
SNHG26	2.52588646	2.442385944	2.641644517	1.622155397	1.910575722	2.101681	-0.6256229
AC016205.1	0.465348682	0.614289576	0.580136799	0.006438785	-0.020558479	-0.220687154	-0.6260397
AMH	0.891851542	1.357485569	0.874903173	0.280957501	0.262992327	0.625610897	-0.6261577
ALG10B	-0.062766357	-0.008910131	-0.158780579	-0.664503024	-0.569659055	-0.882223318	-0.6266479
FANCL	3.390226061	3.697963928	4.03201001	3.109914963	3.078172076	3.012913842	-0.6274622
ZNF721	1.078697268	0.968590677	1.252703879	0.198883849	0.469258762	0.649246634	-0.6281836
NELL2	-0.488633373	-0.076083209	-0.605803077	-0.901968591	-1.199088755	-0.979412603	-0.6284661
SELENOK	4.961437192	4.807081815	5.20484655	4.334535383	4.371770024	4.336808233	-0.6285994
TRIQK	2.585682947	2.446024056	2.601479502	1.9416337	1.988450565	1.786886962	-0.6295005
GEMIN6	3.006932957	2.661257066	3.073380676	2.193883055	2.396210465	2.215323858	-0.6296803
HSPB11	3.652721667	3.561240587	3.846246577	3.257383618	2.91174277	2.975581949	-0.6300436
GSAP	0.363479492	0.059931133	0.351302668	-0.329594713	-0.397610016	-0.428961854	-0.6304706
PCLAF	3.018508307	2.96196683	2.859891847	2.538720165	2.252025018	2.153196358	-0.6311821
CBWD5	0.530593175	0.163706105	0.734603412	-0.335053933	-0.021157719	-0.176831747	-0.631656
YAE1	2.135940632	2.2061537	2.402593671	1.512740652	1.696334409	1.587400038	-0.6321027
CKS2	8.365557821	8.220079842	8.790566799	7.743678546	7.907959597	7.784383579	-0.6326014
CALM2	7.275549074	7.117098644	7.163329657	6.607380326	6.563483524	6.449417923	-0.6326206
NDUFC2	4.123684404	4.341574506	4.320312093	3.881496262	3.430368246	3.555283634	-0.6329062
GOLGA2P5	0.155365844	0.298864735	0.221187887	-0.62465557	-0.307961918	-0.35748621	-0.6342887
CLDND1	4.113682165	4.277523606	4.537803593	3.724939437	3.660486004	3.600055617	-0.6358028
CCDC126	1.753492436	1.52822473	1.521173889	0.837334559	0.94350505	1.046152261	-0.6364585
APBB3	1.688926025	1.642226987	1.29168017	1.133500398	0.984348	0.623853755	-0.6364791
THAP9-AS1	3.664924228	3.609288091	3.87765003	3.047529315	3.018198131	3.120674586	-0.6388183
FSD1L	-0.48330745	-0.366776199	-0.309274864	-1.119371204	-1.199536986	-0.840409304	-0.6391589
ATM	2.809533806	2.80855804	2.783445549	2.137374659	2.234642947	2.074332796	-0.6395564
C4orf33	0.620886647	0.690384911	0.658259934	0.131430127	-0.094038414	-0.014663522	-0.6397623
BET1	3.562254637	3.352889853	3.598980887	2.929024954	2.852555826	2.779815256	-0.6397943
C1GALT1C1	5.340129253	5.297422185	5.407278303	4.803440945	4.718446569	4.574639239	-0.6401124
TRIM66	0.106824002	0.071430441	-0.418539609	-0.702127053	-0.636585774	-0.831943119	-0.6406963
MIPOL1	0.014388146	-0.147421644	0.260388242	-0.552826878	-0.545474322	-0.725517903	-0.640786
SEM1	4.162835198	3.975139484	4.286065706	3.51672623	3.519714243	3.42646068	-0.6408926
SSBP2	0.537659864	0.435207191	0.575215502	-0.021151131	-0.146377786	-0.234212719	-0.6429426
RAB38	5.984201739	5.857779252	5.193889204	5.0509374	5.085214305	4.945293999	-0.6430251
UBXN11	1.630767964	1.596671379	1.62049492	0.862739406	1.15115223	0.868652001	-0.6433259
SMIM26	4.723763866	4.587507813	5.009118262	4.22079272	4.079227049	4.055278097	-0.6434357
NDUFA1	7.750787366	7.656108043	7.915388241	7.123891703	7.158578385	7.068876066	-0.6439704
TSPAN12	2.043935182	2.039771496	2.005762862	1.47570542	1.260291882	1.386388834	-0.6440473
MYSM1	1.621257635	1.806057562	1.706038483	0.951275202	1.098282774	1.101016657	-0.644308
RPL32	8.62765608	8.595157506	8.836745964	8.098238468	8.019857561	7.968272806	-0.6448174
SCML1	3.025672724	2.943779956	3.439972799	2.47395078	2.555492739	2.402039136	-0.6458915
DEPDC1B	3.595463081	3.701444815	3.822862686	3.162804268	3.043631475	2.949446034	-0.6460319
MHENCR	3.092121158	2.926182591	3.492587722	2.238961378	2.489505686	2.723474902	-0.6461081
TCEAL8	6.742397023	6.686282005	6.725493053	6.141241078	6.099624487	5.943060749	-0.6461793
H2AFZ	7.484717381	7.244851866	7.496658876	6.772812049	6.729998616	6.741837725	-0.6472017
ZNF302	0.181315042	0.025829676	-0.253938899	-0.478761876	-0.536768871	-0.94906011	-0.647217
ANKAR	-0.739456874	-0.671490936	-1.002418251	-1.416097404	-1.43792222	-1.52545327	-0.6476196
CBWD2	0.235697654	-0.053697184	0.557923698	-0.105897642	-0.483523264	-0.617813301	-0.6476485
TEX30	4.902075992	4.712147826	4.799988191	4.198613588	4.049700461	4.180837688	-0.6478212
OAT	7.206606109	7.067095496	7.437730437	6.62308038	6.60419619	6.500285962	-0.6482499
CASC9	4.082193333	4.118797419	4.176591657	3.512456991	3.386728189	3.491192511	-0.6484088
UCHL3	2.391052518	2.307399671	2.852472331	1.989102304	1.79680372	1.781426863	-0.6488319
ZNF518A	1.855380209	1.952021135	1.551086775	1.203268199	1.056596013	1.123388092	-0.6495319
RPL30	7.421520393	7.210620696	7.394947942	6.731371985	6.727540676	6.578721991	-0.6504185
MESP1	1.416580358	1.607972237	1.790968414	1.144389703	0.857736612	0.843629356	-0.6509404
MDM4	1.23858389	1.097371451	1.923204719	0.636282625	0.892185051	0.716694206	-0.6511759
PYROXD1	2.789166668	2.91785944	2.896259253	2.274002475	2.228802071	2.120356586	-0.6513455
MRNIP	0.21037016	0.126491878	0.665162613	-0.54465968	-0.199076003	-0.290696482	-0.6520372
AC010761.1	2.650655893	2.365839766	2.209212532	1.722631269	2.029886778	1.509150073	-0.6521874
ENY2	4.101651757	3.848823214	4.073707143	3.309309651	3.418690553	3.298394091	-0.6525354
ETFRF1	3.454803645	3.434933746	3.254576659	2.779074775	2.807916845	2.584089165	-0.6530393
COPS2	4.856714848	4.65583093	4.863675848	4.229408728	4.137120667	4.014881031	-0.6531873
ZNF587B	0.961178043	1.255274718	1.201507777	0.452786235	0.526987235	0.440557861	-0.6537438
LAMTOR3	2.453413802	2.375558291	2.365692537	1.936187135	1.664150117	1.622387833	-0.6538251
ATP5F1C	7.101708899	6.95074251	7.033111302	6.43446677	6.362434996	6.289359574	-0.6539315
PFDN5	5.891597811	5.815776757	6.0269795	5.329616612	5.232463524	5.173303761	-0.6540939
ZNF26	-0.270782422	-0.507671162	-0.912367711	-1.323227105	-1.12997261	-1.23465706	-0.6544218
AC006449.6	0.994414628	1.187112115	0.794718619	0.652154207	0.083007716	0.274464444	-0.6555136
CTDSPL2	3.115635073	3.062875682	2.721783862	2.361765272	2.360581156	2.182935057	-0.6567156
ARL4A	3.322320455	3.324237443	3.176711482	2.599393021	2.5841356	2.629028756	-0.6568197
CCDC66	1.575035384	1.59365447	1.337871478	0.92322526	0.827772695	0.764966043	-0.6573714
NXT2	4.875126378	4.737331451	4.342769484	4.081730759	4.05482938	3.824305547	-0.6579847
C1GALT1	2.80315614	2.693417818	3.087249816	2.217475798	2.343265678	2.018126008	-0.6588465
PTRH2	3.746454664	3.654657794	3.703797288	3.071406756	3.079515504	2.945370043	-0.6590807
ZGRF1	0.333101954	0.355361387	0.155128766	-0.393466049	-0.210564867	-0.541921687	-0.6592397
ZNHIT3	3.377357005	3.196771163	3.287163303	2.766039813	2.56438012	2.522448268	-0.6605543
SNHG3	3.752412494	3.661296977	4.022716681	3.074391373	3.168650379	3.160548337	-0.6609908
SRSF5	4.993825144	5.009064948	5.048314231	4.244650395	4.476621469	4.305478841	-0.6613142
EEF1A1P5	5.991807522	6.321488186	6.643402679	5.68306282	5.735975656	5.519978685	-0.661316
ATP23	1.152812939	0.971065627	1.042390093	0.292401299	0.500772485	0.339225198	-0.6619714
PLK4	3.046546937	3.043785086	2.916520593	2.199938954	2.346955188	2.417045325	-0.6623086
CISD2	2.450458538	2.306121055	2.172346375	1.832982344	1.610187895	1.492195712	-0.6623873
ZNF92	1.727606403	1.340287091	1.3322313	1.182537215	0.642731142	0.603564393	-0.6625448
ATP6V1G1	6.873002316	6.823716247	6.688928653	6.150568409	6.169492328	6.043288723	-0.6626259
DPM1	7.050171895	6.877314813	7.013510274	6.401186382	6.391408754	6.129506617	-0.6627618
CENPC	1.692337473	1.60742359	1.354184134	0.904159587	1.025513629	0.724302761	-0.6628497
CCNH	2.433927825	2.462702825	3.073859299	1.935087805	2.04964401	1.945212893	-0.6635694
RPS25	9.409722718	9.271422174	9.519519299	8.745668274	8.764471229	8.656661181	-0.6649348
RBM39	5.381494846	5.318143997	5.312931952	4.645682639	4.727830624	4.604504304	-0.665266
NME1	4.233861224	4.08368823	4.422107163	3.580279374	3.531574847	3.585761773	-0.6656675
BCL2A1	1.684604224	1.470559771	1.397800224	0.728225294	0.996215902	0.776496516	-0.6666669
PTPN4	-0.786785375	-0.50577345	-0.19588067	-0.8730681	-1.144682548	-1.451649002	-0.6668412
HSPA13	4.691582738	4.563696294	4.953610271	4.104043058	4.088390111	3.974014366	-0.6685321
DYNC2LI1	1.940691476	1.940739579	1.927476286	1.354794034	1.3959764	1.04718308	-0.669561
LTN1	2.384567923	2.131962456	1.830184324	1.436783355	1.533870293	1.342643489	-0.6698281
FOLH1	1.410276513	1.145878277	1.100419967	0.79480095	0.637514728	0.238973909	-0.6701902
TMEM216	3.512726243	3.510369533	3.471801353	2.683062652	2.860187526	2.882410634	-0.6705511
AC064807.1	1.081293264	0.813459838	0.867199059	0.143731684	0.332043353	0.215857486	-0.6707258
PGGHG	1.341112468	0.983811927	1.190595898	0.057075903	0.997175325	0.382219021	-0.6708696
TRIM2	0.225035489	0.389500733	-0.091003914	-0.878244802	-0.299083783	-0.387171762	-0.671166
RPGR	1.504542091	1.349005125	1.567347818	0.891030268	0.73725497	0.74649766	-0.6711989
FAM89A	1.994781362	2.220061514	1.941119836	1.096844751	1.312827206	1.631288712	-0.6723976
EXTL2	1.709469748	1.595097338	1.283973317	0.909114862	1.031096604	0.634733582	-0.6725031
UQCRH	8.175904287	7.992052343	8.251501347	7.538872571	7.480171396	7.343437138	-0.6730483
SNRPE	7.127312393	6.890411427	7.099037407	6.356033737	6.401875832	6.299615396	-0.6734777
SLC44A5	0.999461774	0.95149007	0.944660577	0.125005645	0.24220127	0.425675209	-0.6755384
ERMARD	4.144620722	4.079513797	3.981485541	3.391579399	3.442640996	3.311032506	-0.675834
ZNF432	-0.300345854	-0.471732954	-0.464359471	-1.433360171	-1.179475118	-0.784542561	-0.6771103
TXNDC17	5.592630748	5.372614362	5.086339223	4.669793277	4.710204164	4.603069632	-0.6777418
PHIP	2.898981453	2.937321414	3.174747556	2.319329482	2.270969906	2.342592007	-0.6784027
HNMT	1.371955793	1.10646491	0.941951393	0.30579196	0.510866749	0.509061373	-0.6784603
HERC2P9	-0.112861735	-0.067974972	-0.289556551	-1.1781383	-0.585036441	-0.811736071	-0.6785747
COX6C	5.820653569	5.706090936	5.956767135	5.211319473	5.09570589	5.098060726	-0.6802206
PSMA3-AS1	0.970045224	0.698198916	1.352223488	0.338941211	0.467301395	0.139013628	-0.6811475
AC008124.1	0.466385933	0.559510413	0.890671592	0.02453245	-0.031223407	-0.150233031	-0.6815111
DCAF13	3.615222057	3.500963901	3.514767383	2.878516425	2.897761057	2.774952743	-0.6817957
PIF1	1.969630526	1.791015524	2.341376101	1.216850291	1.546501376	1.242597019	-0.6818247
AL353763.2	1.770600311	1.501777964	2.244361932	1.177977731	1.322042929	0.93718919	-0.6823725
AL133215.2	1.719860702	1.574629552	1.720913637	0.930488321	0.969939167	0.998538531	-0.682483
MRPL40	4.668023789	4.422250496	4.382297195	3.974292515	3.694276251	3.731592744	-0.6831958
SNHG8	5.596124144	5.407131095	5.69182809	4.812710763	5.060988548	4.732703354	-0.6847897
IQCB1	3.675192661	3.733966	3.742332883	3.07915945	3.033898682	2.954355836	-0.6849985
BBOF1	0.332717098	0.386254726	-0.192172611	-0.502331026	-0.435367218	-0.604022065	-0.6854184
C9orf72	1.911784371	1.745508847	2.011427653	1.448348605	1.224006924	0.944907909	-0.6855357
GNL3	6.617269386	6.530869954	6.536643693	5.858052382	5.881205017	5.846703161	-0.6865077
OR2A20P	0.016095476	0.380611989	0.135679329	-0.829384722	-0.229722349	-0.533737078	-0.6865903
KLHL4	0.302294482	0.27977674	0.052915256	-0.302730767	-0.420094824	-0.690760005	-0.6866988
HAT1	4.03581479	3.83134221	3.904613188	3.292768942	3.217951418	3.162413566	-0.6880919
BORCS7	2.242588483	2.162563898	1.638707325	1.436747116	1.232080493	1.293142084	-0.6889967
TENM1	-0.724977691	-0.740879399	-0.885819038	-1.721833931	-1.286722979	-1.470986689	-0.6897858
COA5	3.705817593	3.547555942	3.873518922	3.064661293	3.085048296	2.878286091	-0.690358
INO80D	-0.013589356	0.421257237	0.619616781	-0.303489581	-0.33592809	-0.434307298	-0.6909634
PRPF39	2.72343602	2.80564968	3.250983699	2.223654536	2.205679022	2.228520118	-0.6911973
KLHL28	1.227955431	1.190532057	1.173316155	0.367456059	0.614348006	0.487688024	-0.6912794
LSM8	3.794013415	3.797756968	3.732541647	3.20570498	3.001659407	3.012904548	-0.691364
RBM4	0.834152958	0.745968715	0.980634431	-0.08090389	0.382266618	0.119984252	-0.6923733
CCDC18	1.313836162	1.442062885	1.112750168	0.87877634	0.676122951	0.274304606	-0.6924218
ZNF181	0.137468112	-0.384239079	-0.012621646	-1.104421276	-0.709550824	-0.633752437	-0.6924731
OTUD6B-AS1	2.884418965	2.749524399	2.50107094	2.110271026	2.049296191	1.882839047	-0.6925042
RPL7P1	3.613750869	3.026863961	3.221338869	2.726590603	2.606667735	2.432639307	-0.6928208
MILR1	3.053068403	2.930737527	3.174225191	2.302476693	2.620537381	2.135519438	-0.6929955
TATDN3	1.349944957	1.599437299	1.368373335	0.648071467	1.118290613	0.470861679	-0.6932467
PIGA	3.432542568	3.341210126	3.479142589	2.75782291	2.726240506	2.653247853	-0.693609
TXN	9.846044755	9.633046254	9.89544835	9.17131568	9.07873871	9.0050277	-0.6936686
NCOA7	4.417243586	4.330343988	3.929285398	3.549336487	3.555984214	3.4559124	-0.6941435
POLI	0.417881132	0.737793175	0.872271663	-0.079043479	0.091347791	-0.104235945	-0.6947568
RPS18	10.61725348	10.54288677	10.68812964	10.0022215	9.899897492	9.823202897	-0.6949067
NR4A2	0.580125219	0.656535727	0.378039896	-0.113045369	-0.151741028	-0.228561452	-0.6950827
ZNF680	-0.184268998	0.112562695	0.307540439	-0.700663894	-0.468236783	-0.721639071	-0.6952097
MED7	3.205431458	3.027994081	3.230473263	2.707024001	2.427115895	2.243075248	-0.695497
MZT2B	4.508756328	4.536805144	4.718057436	4.013561414	3.916153674	3.726275389	-0.6961619
MIR22HG	1.35212968	1.066144313	1.339129972	0.761742267	0.624634347	0.287679139	-0.6962144
TMEM258	5.668756518	5.432865562	5.6928855	4.87043525	4.926711573	4.864973035	-0.697223
CCDC122	0.475522815	0.591289731	0.305843313	-0.028332042	-0.27956427	-0.404867038	-0.6979641
ING4	1.860723686	1.888598315	2.286664136	1.199609532	1.340770184	1.333780356	-0.6980874
MXD3	1.333333276	1.086011269	1.392153084	0.553820519	0.63753884	0.48277292	-0.6990093
ZNF267	2.527945849	2.438214859	2.49557877	1.784438652	1.828568219	1.71683378	-0.6994656
NPEPL1	-0.045885451	-0.102129961	0.15299201	-0.926330829	-0.372822766	-0.844066104	-0.700483
ZNF567	0.7533615	0.54666682	0.732494976	0.242335434	0.011164983	-0.306398769	-0.7006267
ARMCX5-GPRASP2	0.087921715	0.076152703	-0.139371176	-0.83963919	-0.581202763	-0.716132263	-0.7006282
AC097478.1	1.07236927	1.150663651	1.433904864	0.425060709	0.769423081	0.331512615	-0.7007476
NSMCE4A	4.056144758	3.956767599	3.757180099	3.222408755	3.290303339	3.126146406	-0.7008742
ZNF292	2.313603723	2.385405634	2.203909015	1.535231325	1.689771035	1.539673994	-0.7009734
OASL	1.981497597	1.931722764	1.37715874	1.126871785	1.338669146	0.746371247	-0.7016075
ANKRD10	4.844182753	4.808253235	4.968275571	4.133574211	4.220145736	4.121697618	-0.7019186
NDUFAF4	4.564832979	4.461905031	4.423422868	3.839146331	3.81190665	3.65906028	-0.7046876
RPS27A	9.220343499	9.039451536	9.131580482	8.507096508	8.426257625	8.305952287	-0.7048003
KLHL15	2.152728911	2.481316768	1.811621047	1.462079025	1.457157714	1.393872497	-0.7052359
AC022075.1	2.197965383	2.073131276	2.15995495	1.253945713	1.626724143	1.381535891	-0.7056654
GATD1	3.676425392	3.451762363	3.377323685	2.495061414	2.93674082	2.890118814	-0.7071891
SPA17	0.255633666	0.214388446	0.384735062	-0.272539191	-0.403881201	-0.601533387	-0.7075872
IER3IP1	2.967735059	2.990803687	3.158245401	2.501330095	2.376082245	2.108742225	-0.7081604
TRMT10C	6.083330396	5.960948817	5.680459392	5.167932306	5.280016475	5.116864173	-0.708654
MRPL32	4.575719544	4.475215265	4.551911551	3.794352438	3.89223849	3.751861082	-0.7090681
NAT1	1.855125416	1.669463591	1.914782251	0.947583127	1.348575769	0.969429394	-0.7102353
NDUFA5	4.655054099	4.497407985	4.671422462	3.998994271	3.848599907	3.805221248	-0.7116244
LSM5	4.550794182	4.380132357	4.701231319	3.945218138	3.80959657	3.710194794	-0.7117146
CREG1	8.095007152	8.073230055	7.640947672	7.237661225	7.285980106	7.112935698	-0.7119783
TRMT10A	1.587027923	1.34913991	1.322416797	0.874871705	0.527316604	0.691413563	-0.7122594
CD46	4.583210968	4.60188308	4.632277523	3.788642909	3.997318605	3.853480735	-0.712474
HSH2D	2.612075022	2.201225144	2.60870281	1.694164349	2.022544654	1.541093517	-0.7125379
HIGD1A	6.148426754	6.018829096	6.342555457	5.559299074	5.420843805	5.357624138	-0.7127033
NDUFB3	6.494544417	6.23392563	6.451505886	5.706041467	5.672237779	5.624461523	-0.7130659
PI4K2B	5.170083288	5.130025196	5.02874771	4.463721841	4.365002375	4.327315865	-0.7131769
COMMD8	5.293433759	5.17834695	4.953930085	4.622629368	4.315157534	4.327936653	-0.7134483
DMAC1	4.835056479	4.563826229	4.775963924	4.020372407	4.079411394	3.898754944	-0.7138522
ZBED5	2.952378673	2.992846001	3.046304556	2.187478926	2.326687765	2.289644158	-0.7141934
RRAD	3.619086636	3.559552995	3.422547883	2.897990238	2.660614239	2.859311044	-0.714784
EIF3E	7.316571173	7.130640572	7.349972053	6.58074608	6.586984163	6.446339613	-0.7148762
RPS21	9.842352701	9.650634613	9.868067527	9.182324576	9.019524569	8.97571587	-0.7151623
ZDHHC13	3.867272808	3.748044681	3.727118856	3.045630809	3.166330621	2.948507779	-0.7161856
CEP85L	-0.247916657	-0.071236294	0.082616761	-0.804302921	-0.631086635	-0.972502234	-0.7174268
MAD2L1	4.604922334	4.320015256	4.401450255	3.7836578	3.790063025	3.566922287	-0.7184006
CDK5RAP3	-0.147222238	-0.199640864	0.060122111	-1.030159827	-0.723386137	-0.769290103	-0.7185044
MORN2	3.745077024	3.833800902	4.101643353	3.385094139	3.092286101	3.030350911	-0.7200919
GNPDA2	2.23691289	2.258659117	2.165956947	1.398615789	1.481210062	1.56567467	-0.7208172
MRPL1	6.603344751	6.474876799	5.881713067	5.674306125	5.56801477	5.521867049	-0.7215543
WDR90	1.459321445	1.164137499	0.84921627	0.228333556	0.726675171	0.319742777	-0.7218178
C6orf141	1.655156708	1.137418271	1.489795693	0.449926855	0.815040057	0.762917702	-0.7218956
ZNF600	0.204046788	-0.046952644	0.162202301	-1.018186209	-0.457045266	-0.480019164	-0.7222681
APOBEC3G	0.466478863	0.72745349	1.21824366	0.155087306	0.179461367	-0.110877731	-0.7225448
ADPRM	2.558093471	2.420880648	2.809671472	2.058495566	1.522540919	1.976438427	-0.7239319
LARP7	3.447347765	3.3374014	3.34773368	2.58101904	2.786871284	2.55675115	-0.7243852
SDHAF4	2.778315618	2.859730868	3.066150514	2.324577334	2.189111652	2.001967216	-0.7256537
ZNF678	-0.18269241	0.014586677	-0.140572498	-0.865125099	-0.951529151	-0.727254867	-0.7257919
LACC1	2.741453611	2.890034936	3.059703102	2.261343057	2.318679241	1.92353182	-0.7267363
MRPS33	4.297415949	4.255885904	4.254003633	3.502086143	3.56909488	3.513619597	-0.7276521
PTAR1	2.377573567	2.536876991	2.45939096	1.76755692	1.738022414	1.653576451	-0.7280115
DENND1B	0.582344039	0.50685376	0.776052598	-0.050350179	-0.07622952	-0.220812238	-0.7285921
ACTR6	4.619062566	4.353681097	4.421770645	3.725232907	3.81216344	3.635660375	-0.7289388
RPL23	8.215990125	8.073405742	8.441827878	7.617475547	7.486272713	7.401963185	-0.7290903
SUB1	5.198582944	4.982637248	5.165680446	4.420534277	4.403522012	4.297277271	-0.7291769
B2M	8.208909328	8.050151756	7.838208678	7.310362844	7.358741737	7.198926269	-0.730536
COX17	5.385922091	5.326695889	5.741472649	4.816108144	4.735203709	4.674226172	-0.7305521
OFD1	2.826739851	2.960115582	2.992386501	2.080369778	2.358553521	2.107630294	-0.7315618
WDR27	-0.115469126	-0.254376624	-0.225699813	-1.029466129	-0.642660601	-1.136533753	-0.7315798
CDK1	6.416029856	6.250641592	6.431010955	5.618697061	5.661954203	5.581338893	-0.7321115
NDUFS4	5.668951907	5.592119721	6.019302049	5.160165899	5.031494449	4.866088504	-0.7321907
ELMOD2	2.163848093	1.868298781	1.677487495	1.128468283	1.302189181	1.057613855	-0.7322329
FAM229B	1.686788701	1.405485422	1.719324526	0.700265696	1.038561903	0.813183984	-0.7327337
PSMA4	6.051903443	5.880237613	6.037515107	5.31095299	5.239359468	5.182587825	-0.7327557
ZNF280D	0.32172264	0.455043355	0.536875499	-0.291165098	-0.198223498	-0.423714711	-0.734535
JUNB	7.878724729	7.780319943	7.351661895	6.867102022	7.055776989	6.846275165	-0.7346466
ZNF257	-0.032888363	-0.167922416	-0.445479122	-0.731272905	-0.820182991	-1.269433599	-0.7349584
AP000648.3	1.243647148	1.408479816	1.455004415	0.545162804	0.269454519	0.980437022	-0.7354484
SYCP2	-0.223515275	-0.205081633	-0.615190463	-1.238714046	-1.130641819	-0.950902082	-0.7356066
ANAPC10	0.20081945	-0.28099447	0.299613931	-0.445942453	-0.833498694	-0.747946514	-0.7362075
ATP5F1E	6.43325543	6.228369269	6.544202056	5.756615564	5.647985328	5.552342639	-0.7369484
NUF2	4.953876555	4.787964705	5.120609068	4.211662506	4.171696825	4.222000006	-0.7378056
RPL41	9.679562084	9.599268505	9.606938513	9.007806308	8.851096246	8.776196128	-0.7378615
HES1	4.66384384	4.593452378	4.886690606	3.952873078	3.844626685	4.075892832	-0.7383884
LINC00476	-0.1739777	-0.353511414	-0.2337999	-1.450387208	-0.893714402	-0.76712218	-0.7387728
CNPY2	0.933928358	0.923242758	1.123922403	0.562311306	-0.10799079	0.267498644	-0.7420249
RPL7	9.992582928	9.791364461	9.893707734	9.170514733	9.167058305	9.074133968	-0.742398
KLK8	1.612470458	1.769578803	1.115561335	0.997708624	0.827816586	0.481141849	-0.7426483
KBTBD3	1.807605105	1.644455303	1.74156363	0.956844714	0.914373937	1.037380113	-0.7434078
CCNG1	5.043577673	4.944047873	5.497968046	4.430730191	4.404181049	4.378304221	-0.7434667
UQCRHL	1.014750909	0.851983651	1.121731596	0.130704237	0.384316211	0.182227001	-0.7435972
CDC25C	3.027045385	2.818398012	3.280453212	2.32739046	2.313915084	2.213500643	-0.7439985
FLJ46906	1.71626794	1.607804683	1.847885093	0.654591351	1.322518325	0.886732741	-0.74427
SNHG12	2.182461575	2.281815441	2.636261973	1.518027463	1.763003568	1.539876939	-0.7444785
MLF1	4.509359512	4.304490599	4.750439824	3.845377642	3.849312766	3.604218433	-0.7448814
SLC9A3-AS1	-0.250327583	-0.230163447	-0.028064142	-1.161221165	-0.73257279	-0.929424096	-0.7453748
RASA2	1.913923779	2.127552394	2.637649657	1.452961728	1.602807463	1.349113294	-0.7459742
SLIRP	5.980446253	5.793114775	6.011794827	5.245422644	5.128270714	5.135491365	-0.7462185
HAUS1	4.323630192	4.114347867	4.427870955	3.608461535	3.62873744	3.366594989	-0.7462943
UQCRQ	7.319295481	7.196587374	7.401364237	6.568419944	6.592582913	6.475919835	-0.7474106
KPNA5	0.013706649	0.144247419	0.538087158	-0.626036922	-0.325691581	-0.63759273	-0.7477456
NIPSNAP3A	3.45734476	3.384328922	3.439397075	2.645169483	2.790851884	2.570077675	-0.7481161
FAM216A	3.795073897	3.710656578	3.649228006	3.05004139	3.132617968	2.72241378	-0.7483246
ZNF431	-0.419106052	-0.27191144	-0.627714035	-1.528247332	-1.208733028	-0.927900512	-0.7490677
SEPTIN14	0.708701967	0.297273602	0.131366906	-0.31248041	-0.37928448	-0.446567732	-0.7490927
ITGB6	2.318074419	2.268129233	2.40166869	1.610484161	1.672892813	1.43408694	-0.7494048
AL033504.1	3.424570103	3.488793906	4.087776805	3.054764968	2.74253036	2.905956389	-0.75015
RPSAP52	3.606129492	3.631140378	4.015033629	2.813852798	3.168916526	2.95930278	-0.7508727
ZC2HC1A	0.130283818	0.36681513	0.397383506	-0.521757102	-0.780599366	-0.163573131	-0.7520091
ZNF700	1.557332641	1.539251637	1.69094446	0.934352691	0.737762896	0.819278235	-0.7525823
C11orf74	3.463282405	3.450085536	3.395796303	2.804237602	2.601308814	2.620250681	-0.7533903
MED31	2.542313032	2.571462999	2.647109317	1.922125902	2.020408324	1.560305073	-0.7535874
ZNF195	1.744470273	1.769648618	1.965302598	0.890179726	1.089954345	1.17116903	-0.7541107
LINC01138	-1.464017545	-1.79330327	-1.268980505	-2.358492443	-2.265903025	-2.256699093	-0.756792
LIPT1	1.140950068	0.919977664	1.683379363	0.541642699	0.604816207	0.285177289	-0.7585755
ZNF22	2.610660617	2.765754104	2.849304558	2.13788382	2.019328651	1.787084287	-0.7592722
RSL24D1	6.732825436	6.491614872	7.10682463	6.06595525	6.045309722	5.901681248	-0.7598779
TRAF1	0.314795119	0.097961315	0.305102017	-1.035066755	-0.141125249	-0.486738689	-0.7600774
AC055713.1	-1.385364778	-1.282973648	-1.647529817	-2.620831545	-2.107592497	-1.986372809	-0.7602805
FTX	-0.868108707	-0.717739557	-0.393407493	-1.539552243	-1.321083644	-1.46104354	-0.7643633
COX7A2	7.403718494	7.240496563	7.291342016	6.633927669	6.540976547	6.43066848	-0.7645687
MRPL50	4.84709494	4.706673102	4.609048095	3.903020911	4.03427295	3.894712043	-0.7645796
C6orf203	4.64746188	4.499794874	3.848575872	3.588220512	3.574007021	3.515559819	-0.7653287
POLR2K	5.411312344	5.258813614	5.357154329	4.691233758	4.58983538	4.420428504	-0.7672644
FAM193B	2.243998036	2.428817474	2.561036224	1.42034927	1.889960978	1.572455582	-0.7673612
RNFT1	1.889142132	1.430504203	1.398371168	1.002136491	0.716834658	0.685460291	-0.7675708
AP002800.1	0.582764083	0.655166785	1.056215872	-0.397760543	0.35486285	-0.065192007	-0.7697921
GPR87	5.699256223	5.483363393	5.568005343	4.778036641	4.793702401	4.821047382	-0.7714855
ARHGAP40	1.645213762	1.290371319	2.207322843	0.775777923	0.981831469	0.977219833	-0.7721197
PPA2	3.971090097	3.945604894	3.89540636	3.222809661	3.203093068	3.040367145	-0.7728754
RPS3A	8.861331678	8.714333451	8.739205442	8.116771248	7.963350426	7.87758844	-0.7733635
ATP5MD	7.669177747	7.454320682	7.695986856	6.967310426	6.78420819	6.712500863	-0.7740481
EEF1E1	3.97753638	3.917607427	4.289861755	3.45772692	3.213387101	3.168853001	-0.774049
FAM198B	0.391567576	0.508946814	0.490620444	-0.525366886	-0.162937252	-0.304347309	-0.7744973
NUDT12	2.701702966	2.448458563	2.436759639	1.909808811	1.750213301	1.591195885	-0.7757687
SCOC	3.802715388	3.67678756	3.825318558	3.190709983	2.964170704	2.801616644	-0.7757874
RPA3	5.230023895	5.031414165	5.275877544	4.496120362	4.280566644	4.393823909	-0.776084
METTL18	4.037304023	3.720156958	3.941030229	3.24384164	3.010775722	3.081253206	-0.776289
ANKRD49	4.548719587	4.343851933	4.371829255	3.666957646	3.678097828	3.556858543	-0.7764364
SCEL	5.394220524	5.237182421	5.251331293	4.60547537	4.602500233	4.31324948	-0.7774729
BBIP1	0.621798234	0.199747088	0.858664571	-0.257593599	0.04503331	-0.47297592	-0.7794821
TVP23B	4.500692445	4.335028698	4.48671759	3.616349462	3.716960175	3.610242947	-0.7797161
GPR89B	-0.16817528	-0.643928777	-0.754188451	-1.50814239	-1.018794696	-1.426900853	-0.7797576
PSMA3	7.147975174	6.976120722	7.179605595	6.391125505	6.262222662	6.27115933	-0.780124
ZNF519	-1.584211052	-1.666827271	-1.456443935	-2.1711007	-2.388928872	-2.500087288	-0.7808044
ZNF799	-0.701041213	-0.264886341	-0.385884032	-1.190325441	-1.116547156	-1.40206824	-0.7810098
NOL12	-0.156120484	-0.532244118	-0.20844695	-0.944640507	-1.35881025	-1.010726687	-0.7815437
CFAP300	1.770955448	1.765458366	1.681547316	0.96827511	0.994970665	0.876176258	-0.7829355
CCDC88B	-0.074723629	0.357681489	0.395048537	-0.733662001	-0.11158225	-0.84204076	-0.7844706
COX5B	7.939918252	7.858071783	7.896889392	7.17565134	7.09885429	7.029478285	-0.7844752
ATP5MPL	6.034568333	5.836796701	6.163658531	5.330716141	5.177732063	5.136218871	-0.7846817
AP002026.1	-0.342173805	-0.813996484	-0.949145621	-1.485205304	-1.30057914	-1.690761868	-0.7861527
AK6	3.525356054	3.435005781	3.629347294	2.80081067	2.904024482	2.515097281	-0.7862471
RHBDL1	0.917207934	0.627710484	1.296116113	0.268962507	0.305400916	-0.117911052	-0.787943
SKIL	1.356909475	1.540288697	1.549524771	0.551715828	0.766886851	0.707893148	-0.7888869
PLAC8	1.077589614	0.647982163	1.273044363	0.32637052	0.257138584	0.019687683	-0.7896921
SNHG10	2.870669897	2.349762983	2.500620303	1.506755272	1.896079993	1.861748173	-0.7904105
SF3B6	7.401708108	7.238371299	7.708513516	6.728187192	6.700988947	6.512194011	-0.7905241
CETN3	3.810464698	3.547358516	4.05684534	2.995994573	3.253664094	2.768284701	-0.7909517
AL158206.1	1.271348579	1.718487887	1.751624821	0.595013768	0.881716297	0.820609511	-0.791208
NDUFB1	4.639125057	4.446721391	4.753886887	3.836967327	3.835756356	3.743412638	-0.7955385
RANBP17	0.043386504	0.303566848	-0.309094147	-0.512218762	-0.893082756	-0.924417534	-0.7958447
AC004656.1	1.280546602	1.517391104	1.298853008	0.600620868	0.373769579	0.681272938	-0.7965539
THAP9	1.060549645	0.715927626	0.910222257	0.086268814	0.038815419	0.113581825	-0.7969922
PRSS36	-1.025761458	-1.048595127	-1.066203497	-1.810508129	-1.828424218	-1.944276796	-0.7970409
LINC01029	2.69381499	2.433939039	3.106239259	1.928311572	1.954910965	1.898372062	-0.7981512
IFT80	1.195489341	1.274222891	1.385048293	0.403002613	0.632324061	0.385406739	-0.7993793
C12orf76	0.628321005	0.515560071	0.680871622	-0.178769648	-0.101619657	-0.321467408	-0.7997059
RPS27L	2.288826292	2.05327576	2.396918184	1.364793162	1.567192519	1.364961767	-0.7998494
ZNF441	-0.41515215	-0.351265831	-0.231554118	-0.889052046	-1.125671696	-1.378852197	-0.8006958
EGR1	6.184704589	6.172379701	5.198987933	4.977681532	4.972712411	5.160767749	-0.8013249
PABPC1L	1.602223111	1.613513737	1.807823104	0.698687889	0.964204165	0.890577434	-0.8020347
RPL21P16	4.160336153	3.964968758	4.193934924	3.35559847	3.39093177	3.137172158	-0.8038699
TEX9	-0.855945536	-0.393423032	-0.821345776	-1.174669921	-1.735418412	-1.574675195	-0.8070025
TMEM128	3.801302504	3.661629902	3.867270831	2.854651196	2.968684854	3.020269275	-0.8078001
LCA5	0.736979733	0.780103445	1.187880473	0.102585575	0.105436715	0.026812805	-0.8084855
DNAH14	0.295994496	0.284922721	1.051646344	-0.251982979	-0.002130413	-0.558305125	-0.8095105
SMIM19	3.118473688	3.192053046	3.164099354	2.327602869	2.444479165	2.243803109	-0.8099819
ANXA1	9.723106795	9.590825795	9.341736295	8.778989452	8.758419781	8.646052103	-0.8114705
ZFAS1	5.401813044	5.282963854	5.494201174	4.686438336	4.579010544	4.449136757	-0.8114961
ARGLU1	4.529413687	4.584832051	4.897463106	3.748974243	4.000711254	3.785708518	-0.811666
ZUP1	3.449464972	3.53642845	3.617942567	2.686803265	2.871710213	2.583015232	-0.8117975
NDUFB8	3.689847057	3.708360526	4.113365454	3.459257173	2.94625662	2.692506651	-0.8123748
KLF2	0.723554193	1.002300706	0.726383084	-0.208205929	0.173964018	-0.015511851	-0.812811
TP53TG1	3.000246139	3.244887211	2.755597134	2.22121728	2.278633071	2.054644298	-0.8129265
ZNF789	0.497193355	0.350105686	0.523607118	-0.257645687	-0.536489071	-0.323781164	-0.8135783
RAD51AP1	4.950234634	4.741338621	4.718003168	4.056932022	3.982279007	3.898833288	-0.8138842
RPS7P1	3.340842805	3.287247688	3.667836505	2.600628717	2.649647876	2.549911858	-0.8142936
AL050341.2	2.240628482	2.332032752	2.665611296	1.250181823	1.672620856	1.755844279	-0.8158242
GTF2B	4.293555886	4.237439053	4.154834308	3.338689681	3.421131718	3.429856951	-0.8166572
MINCR	1.512645599	1.383134151	1.459895305	0.865815111	0.628860364	0.409174753	-0.8169909
ETNK1	3.04310001	3.04414508	3.326977338	2.348234969	2.19826563	2.361962016	-0.8200415
SNRPG	7.185785292	6.90244265	7.323959962	6.414686758	6.287887247	6.206801635	-0.8220412
ATF7IP2	-0.411767253	-0.318697553	0.137706798	-1.418466336	-0.924753266	-0.843505265	-0.8228735
SUZ12P1	1.452331329	1.534663264	1.913883196	0.774562324	0.897557977	0.716284185	-0.8230275
SAT1	8.733550935	8.704143657	7.964157162	7.674085607	7.749014616	7.474119628	-0.8232408
PHEX	-0.327832669	-0.379100406	-0.958752251	-1.56457153	-0.968176294	-1.612685991	-0.8235624
UBE2T	5.773533281	5.790271334	6.076172118	5.110099271	5.047769135	4.972227149	-0.8247875
KYAT3	2.247787186	2.450924061	2.865259061	1.702439904	1.76913783	1.580366456	-0.8249511
FUNDC1	4.842323187	4.908670264	4.874470429	3.903715098	4.07791889	4.109614639	-0.8259178
MALAT1	4.245577805	4.27468956	4.965160444	3.288362401	3.868852674	3.787115848	-0.8285603
CHST9	-1.835183864	-1.669819331	-2.122498222	-2.762229743	-2.790002225	-2.618648399	-0.8290459
RHPN1	1.982413552	1.98270195	1.9220037	0.813523868	1.498840592	1.034410832	-0.8298944
PIGF	1.217497513	1.212211344	0.930587479	0.26829425	0.206280629	0.347785829	-0.8301651
ITGB3BP	3.433747331	3.371989516	3.626951874	2.644972519	2.731030708	2.531800888	-0.8305375
AC091987.1	1.342982484	1.105883875	0.888816879	0.15558216	0.269295322	0.337382274	-0.8311153
LRRCC1	3.501212373	3.320251575	2.831973485	2.360011637	2.32548428	2.433594321	-0.8315694
MCEE	2.775673853	2.521016051	2.954373891	2.004324842	2.156234474	1.593498631	-0.8319225
MNS1	3.270344894	3.226479244	2.907933768	2.436380146	2.209611819	2.246495042	-0.8319395
SMIM30	6.387914958	6.19142368	6.759444823	5.705397943	5.678229973	5.426752169	-0.831993
HMGN2P46	0.00768493	0.089708303	0.006829398	-0.775244238	-0.345471154	-1.245365237	-0.8321549
L3HYPDH	3.632790516	3.51984254	3.651246908	2.603096463	2.969928855	2.685982521	-0.8335368
RPS24	7.896886365	7.751708738	8.036131293	7.119793983	7.082498227	6.942923797	-0.8337498
RPL22L1	6.135476384	5.859608084	6.756486938	5.491322408	5.406207727	5.31324694	-0.8341532
RPL7P9	3.577683808	3.366519457	3.918918559	2.809040859	2.861443285	2.648330831	-0.8347175
CCDC14	2.651071214	2.657909314	2.765841711	1.87853977	1.80517976	1.844621864	-0.8357441
GIMAP2	1.750849149	1.672010239	1.264085387	0.851002594	1.084797675	0.287891863	-0.8360048
SMARCE1	-2.174109542	-1.71873262	-2.063903721	-2.388947007	-3.026012332	-3.011428589	-0.8364243
CD58	3.81642051	3.609711236	3.711595121	2.992773868	2.786899505	2.81820022	-0.8370304
AC245297.3	1.979977027	2.017389972	1.985253402	1.038942511	1.172290364	1.18979863	-0.8381078
AC092747.4	2.044697316	2.332839954	3.020873562	1.555163851	1.676043042	1.588022576	-0.8382715
RPS7	8.199309172	8.033058978	8.336252587	7.461398409	7.332932554	7.218042973	-0.8395034
GABBR1	-0.922880627	-0.818394137	-0.367597946	-1.859028736	-1.086329382	-1.747136293	-0.8428292
SLCO1B3	2.193621001	2.126361365	2.994052691	1.429685587	1.683424281	1.590822832	-0.8442079
ZNF891	-1.139660406	-1.042398261	-1.286045227	-2.09347324	-2.028101506	-1.932930214	-0.8442937
ACYP1	2.879559921	2.364910236	2.509126251	1.508032554	1.944096802	1.700872018	-0.8455047
ANKRD46	1.441758075	1.415135058	1.106664565	0.53604693	0.489968283	0.383691576	-0.8459074
ANKRD22	5.307655113	5.284775065	5.222144179	4.436112522	4.538449389	4.269783482	-0.8481306
FBXL8	1.173224676	0.812772568	1.389217659	0.032769478	0.420944767	0.286845671	-0.8482292
UQCRB	4.924011972	4.689165509	5.006649902	4.139591461	4.024426955	3.875711268	-0.8482351
ETAA1	2.86749443	2.832679011	3.535962107	2.313086189	2.297140342	2.051502617	-0.8484471
RPL22P1	2.78333281	2.772643059	3.258090726	1.767852228	2.182726299	2.185279519	-0.8504369
FRG1GP	2.632181186	2.679069725	2.89004564	1.820753679	1.82410184	1.929829242	-0.850917
STEAP2	0.920049336	0.776771896	0.777241689	-0.006719974	-0.128956284	0.00853852	-0.8514507
EAF2	2.062982028	1.869224318	2.02466648	1.11747164	1.457544389	0.819386974	-0.8526774
AL365226.2	2.993288142	3.308447378	2.993404273	2.036657705	2.703046199	1.97547428	-0.8528949
SIAH1	0.138163078	0.285266081	0.807888208	-0.327998182	-0.240290039	-0.766889193	-0.8560544
C16orf54	3.090298428	3.219809593	2.623079297	2.155678003	2.077456311	2.108188207	-0.8564781
PON3	0.46900655	0.605171908	0.17786933	-0.309049999	-0.558129658	-0.473867671	-0.8574574
TRIM52	-0.70906514	-0.796656242	-0.16311655	-1.768655581	-0.91913635	-1.622583021	-0.8578712
RPL31	8.161505801	7.985108736	8.285843283	7.342230266	7.302125265	7.175426795	-0.8580879
HMGB2	6.597841907	6.606111869	6.668190055	5.777949878	5.771879242	5.709447802	-0.8581975
ZNF443	-0.180141377	0.20857594	-0.161526105	-1.038314743	-0.447454321	-1.23033488	-0.8596641
L3MBTL1	-0.893743351	-0.931994599	-0.675949819	-1.969556562	-1.322160748	-1.837427982	-0.8596648
AL160408.1	0.175513104	0.349101401	0.228051511	-0.485088988	-0.365725507	-0.962512066	-0.8598679
RPL9P9	7.473756071	7.264947338	7.598005589	6.579480075	6.648055528	6.491523162	-0.8600175
ZSCAN16	2.301981481	2.17116903	2.605053114	1.616660227	1.200195467	1.602772313	-0.8619402
TMEM71	1.517957946	1.450707152	2.219316617	0.775326197	0.95631914	0.802921103	-0.862723
RPL32P3	-0.013006643	0.473501201	0.617922826	-0.687756545	-0.31394991	-0.567390943	-0.863405
DDX12P	2.327426391	1.947914096	1.772986507	0.922638583	1.367164153	1.113485812	-0.8638732
ZNF121	2.77142735	2.605464702	3.062954234	1.81646864	2.013015178	1.956659632	-0.8658709
RPL37	8.576656666	8.424085647	8.849515195	7.811397815	7.718880109	7.680821534	-0.8666532
RPS27	10.09953323	9.937646737	9.954607391	9.226994693	9.118068965	9.001491798	-0.8693678
MRPL47	6.403726673	6.292256468	6.391701398	5.546615769	5.460624955	5.436103192	-0.8695248
LEKR1	-0.849018234	-1.082485753	-0.720035984	-1.456532228	-1.999096579	-1.838454865	-0.8706283
COX7C	7.80529955	7.569036077	7.892356415	6.944942757	6.904614151	6.766331456	-0.870891
C8orf44	0.387236796	0.368885659	0.885297903	-0.568526586	-0.387289691	-0.15037553	-0.8726626
AMTN	1.683639419	1.288451884	1.497497916	0.751493715	0.762077474	0.32801725	-0.8728751
PFDN4	6.264519542	6.127473774	6.399444394	5.439863456	5.385509728	5.309957945	-0.8732917
SNHG1	6.254113455	6.168257324	6.122752015	5.273559901	5.437235397	5.176565329	-0.8736803
RPL39P3	6.041161487	5.655923355	5.9609912	5.019532019	5.050461211	4.921007324	-0.8746057
RPL9	8.207316498	7.976760574	8.252639889	7.361105978	7.266749068	7.144933501	-0.8753432
ATG9B	0.416407409	0.432644117	0.063776269	-0.286266183	-0.261631115	-1.092045203	-0.8754853
PTPRD	-1.515293876	-1.31658596	-2.014933318	-2.873696329	-2.461362515	-2.246767224	-0.8764631
FOXL1	0.120406356	0.240652598	-0.163755901	-0.960443531	-1.087099094	-0.498639126	-0.8768131
MTMR9LP	0.288060837	0.103590291	0.607196307	-1.143170755	-0.223509885	-0.419335239	-0.8771174
TMEM256	4.272118768	4.268974031	4.933288887	3.839424522	3.61021932	3.382140151	-0.8773652
AL669831.1	-1.47074835	-1.115091108	-1.076235908	-2.258623278	-2.427742831	-1.748586534	-0.8773862
ZNF816	0.277069461	-0.158172727	-0.064887295	-0.699042243	-0.712883074	-1.163739094	-0.8781792
TMEM267	5.132102172	4.926815449	4.805964112	3.987110723	4.190075131	4.004531055	-0.8817712
AC109326.1	1.641619549	1.84389101	1.91368984	0.53991812	1.279339946	0.852921707	-0.8823382
NEAT1	3.420707406	3.345735576	4.483704226	2.65898102	3.007427678	2.884441433	-0.8843306
GCA	3.149631049	3.143653002	3.363183695	2.470085961	2.26668761	2.239524218	-0.8852137
IFI44	3.134312132	3.076117634	2.543975877	2.17310856	2.117210295	1.82068711	-0.8856243
MITD1	3.449254976	3.181670927	3.775486762	2.568468983	2.694530561	2.446129691	-0.8869086
ZNF300	0.454377014	0.275131042	0.684202039	-0.41013548	-0.45874587	-0.437938051	-0.8869243
NKTR	0.807887384	1.006665698	1.327917832	0.172397904	0.14539704	0.117911763	-0.8890467
EXOC3L4	0.684130208	0.768807646	0.779725343	0.075724293	0.057762173	-0.543230431	-0.8915196
AC009533.1	1.975678239	1.972534592	1.630705536	0.852659688	0.962726688	1.033255948	-0.8916948
IDUA	0.263556086	0.246336331	0.154771132	-1.242439727	-0.20606634	-0.66733262	-0.892632
ACCS	0.218587762	0.277795548	-0.035566766	-1.088683318	-0.388172299	-0.800810252	-0.8936502
COMMD3	1.981430375	2.084055418	2.040204401	1.264915295	1.136508377	1.010017121	-0.893659
ZNF529-AS1	0.122719096	0.133437268	0.214749009	-0.754968313	-0.472871798	-1.033826789	-0.9009267
ANKRD36B	0.171691061	0.125673582	-0.208298432	-0.690950971	-0.571612302	-1.306123693	-0.9023117
N4BP2L2	2.801151412	2.682702056	2.926925863	1.891971272	1.968913176	1.803427512	-0.903451
AL118516.1	3.385063759	3.209101149	3.197716335	2.146679984	2.644027226	2.240290208	-0.9035096
CFAP44	-1.387758108	-1.085380066	-1.737491312	-2.412785576	-1.826354185	-2.661074302	-0.9050474
ZNF736	-0.870643383	-0.071796764	-0.023247201	-1.45128601	-1.12966227	-1.173428003	-0.9058026
PAGE5	1.896626036	1.706549118	1.422113489	0.495676745	0.74057186	0.946102	-0.9067917
ATP5PO	4.385208058	4.402988156	4.619726989	3.886060387	3.399708415	3.3818703	-0.9091196
AP001107.9	0.824077801	0.412423855	0.014778041	-0.645852321	-0.414071986	-0.484897167	-0.910268
LUC7L3	3.797633515	3.803891391	4.075257072	2.869382267	3.081996736	2.949428851	-0.9107178
AC021078.1	0.485098061	0.528075167	0.985736488	-0.212528585	0.068403913	-0.591400516	-0.9113536
CCDC78	0.5567639	0.038805588	0.229749102	-0.90527397	-0.236724925	-0.822233978	-0.912021
STEAP1	5.571460207	5.317705284	5.554971576	4.568648099	4.55132221	4.538544371	-0.9147862
PLEKHH2	-1.885034431	-1.80674097	-1.895149161	-2.806670814	-2.476232518	-3.058573927	-0.9164927
TRIM22	2.605511164	2.60978876	1.945514442	1.550065334	1.604496002	1.262609951	-0.9165259
INTU	-0.837512539	-0.686545626	-0.82171573	-2.059357229	-1.468407039	-1.646379053	-0.9176826
IL23A	3.121508652	2.869482359	2.2131267	1.916010703	1.922183764	1.61786078	-0.9195456
CENPQ	3.945481293	3.806300339	3.774158725	2.96105651	2.851970862	2.912933012	-0.9206021
C8orf59	3.919678547	3.657941774	4.23919638	2.975751598	3.029366657	2.975482168	-0.9284555
BCHE	1.776411871	1.862657688	1.32664894	0.521228675	0.611052426	0.957793533	-0.9299743
C12orf57	3.190147686	3.294980918	3.09731144	2.172967161	2.265998802	2.299368639	-0.9310308
MIR4453HG	-0.372578623	-0.439764198	-0.218304907	-1.514747131	-1.048441149	-1.353989272	-0.932846
C15orf48	8.908928465	8.85509552	8.019071932	7.741826267	7.721445121	7.486153627	-0.9332102
AC068831.7	-0.443454634	-0.322126299	-0.060123509	-1.007736528	-1.3527835	-1.295511507	-0.9344475
YOD1	2.753563249	2.730068416	2.975423836	1.813530846	2.063090438	1.742145945	-0.9357208
BDH2	1.496050677	1.207918458	1.090435462	0.496433715	0.178605021	0.285129931	-0.9361849
CLHC1	0.209216276	-0.045888727	0.127572533	-1.067733479	-0.735838328	-0.803952266	-0.9369648
TCIM	2.33764659	2.208241929	2.224667303	1.272904666	1.508470741	1.152256769	-0.93701
ZNF91	-0.511846584	-0.18988138	-0.242023012	-1.174891723	-1.205641198	-1.394110508	-0.9394176
NUP62CL	3.635351588	3.184332827	3.659575256	2.326644626	2.75048431	2.514438419	-0.9399147
ZEB1-AS1	0.392075579	0.478359921	0.568711204	-0.311846682	-0.165528566	-0.877711874	-0.9399149
RPS3AP6	3.102967295	2.640454578	3.082180216	2.134354358	1.838915472	1.973659028	-0.9414772
SPINK5	0.931912206	1.162866771	0.582605136	0.070056783	-0.337167964	0.070427799	-0.9443813
DUSP28	0.153055588	-0.296214626	-0.283287183	-1.236577207	-1.20731953	-0.92404383	-0.9444406
FIRRE	-0.301299489	-0.655177637	-0.603144326	-1.503709874	-1.622713634	-1.342948716	-0.9451101
RPS15A	5.127043866	4.975360091	5.221574362	4.327778607	4.129375346	3.993771263	-0.9470991
MDK	5.507650363	5.454166679	4.530618892	4.40159702	4.231622871	4.010030553	-0.9481297
RPL36A	1.969662203	1.753355509	2.254282312	0.965226489	0.89986703	1.179560732	-0.9490154
RPS27AP16	2.996197821	2.607050922	3.326728602	2.003050237	2.248048998	1.785791155	-0.9495447
AC005699.1	1.784400541	1.984010333	2.486765336	1.294645449	1.344608668	0.765527109	-0.9535213
CENPK	3.582353674	3.145099446	3.3860425	2.639785283	2.399455502	2.200400457	-0.9555849
ZNF767P	0.882847262	0.75949846	1.031213789	-0.49142024	0.008694838	0.155868373	-0.9565588
PRORSD1P	0.441821273	0.347138367	0.226087991	-0.782047682	0.079275015	-1.140983661	-0.9571023
IL18BP	0.40023515	0.117929046	-0.075682073	-1.04297008	-0.739586465	-0.730353509	-0.9572132
FRG1JP	2.223205357	2.264174886	2.65277902	1.643626725	1.38446763	1.220015995	-0.9582408
LIPT2	2.015390876	1.647353196	2.134288636	0.934998766	1.151934131	0.780502446	-0.9610441
PNISR	2.975015819	2.972948457	3.396356805	2.08175649	2.258615403	2.070746522	-0.963904
EFCAB7	2.06243364	1.946513785	1.443951372	1.035943379	0.873204501	0.661771486	-0.9647371
ARL14	3.314160381	2.823445099	3.334751318	2.292803242	1.969420184	2.250606008	-0.9647436
ATF3	2.45358079	2.539765298	3.54057165	1.643819718	1.836349546	2.05457519	-0.9648008
FBXO4	3.324822122	3.145456388	3.108450355	2.253152442	2.387441126	2.03081419	-0.9649159
GPT	-0.563085767	-0.587255972	-0.799628485	-1.975765438	-1.824387259	-1.231902589	-0.9671687
CFHR3	0.067528583	0.346462247	0.399936681	-0.972704376	-0.543954028	-0.660059947	-0.9675063
ZNF10	-0.732141841	-0.637817641	-0.205383345	-1.711271494	-1.248681627	-1.601052534	-0.9711497
AC093157.1	0.414243799	0.163729287	0.378046557	-0.607529138	-1.453826111	-0.07777779	-0.9722183
COX7B	7.026559959	6.800729095	6.98130469	6.060029653	5.941922058	5.843186675	-0.9755966
CASC8	1.445930594	1.082190267	1.807500833	0.397437177	0.766073535	0.200105049	-0.9779338
FAM86B3P	-1.179759429	-1.324690614	-1.089898886	-2.380229048	-2.09214639	-2.16120471	-0.9780581
MUC5AC	3.50371	3.626960048	3.112200524	2.238064414	2.530697789	2.494864351	-0.9781899
AGAP9	0.748370203	0.798106106	1.205562673	-0.147983899	0.330109747	-0.38859794	-0.9786049
HSPE1	5.976890114	5.854288696	5.983627765	5.116238732	4.901524382	4.831205887	-0.9792373
RPL39	9.204474065	9.030175212	9.223270009	8.276904181	8.162445712	8.037449764	-0.9812264
THUMPD3-AS1	1.825806383	1.656166836	1.928735286	0.809612004	0.865258467	0.74844921	-0.9824398
ANO9	2.190926436	2.220879684	2.687616153	1.063855635	1.628025579	1.378210845	-0.9854603
RPL34	7.576112429	7.403461171	7.674495255	6.707971975	6.525398811	6.424308913	-0.9863687
MAP3K8	2.982027775	2.853369545	1.74408013	1.379236118	1.507645987	1.668843468	-0.9923168
AL592183.1	4.356474155	4.655314043	4.626851443	3.431445119	3.527969862	3.627055801	-0.9936975
RPS29	5.650480242	5.453195554	5.738521423	4.671972095	4.582931681	4.562156929	-0.9953619
VNN1	2.262600029	2.335791359	1.565597176	1.119749254	1.261648152	0.815435251	-0.9955839
Z83843.1	-0.354430767	-0.236295072	0.609789942	-1.396736432	-1.10797804	-0.652114867	-0.9958983
TTC32	3.242628113	3.342859067	3.64371653	2.430126006	2.55673791	2.224303344	-0.998795
AC113935.1	2.024685981	1.920911792	2.510127699	1.068218844	1.220095266	1.077405037	-0.9989099
GABPB1-AS1	-0.019329599	-0.105879321	0.455077033	-1.023567146	-0.759240931	-0.962031681	-1.0064866
ERV3-1	-0.814392212	-0.475024243	-0.825918592	-1.768807979	-1.65537054	-1.761965494	-1.0066371
ZNF235	-1.770226538	-2.090031862	-1.813706861	-3.349444821	-2.455881046	-3.010784245	-1.007772
TTN	-5.156285977	-4.91489998	-5.739822264	-6.089279125	-6.247031417	-6.345568565	-1.0089635
PLAC1	-0.08360499	0.241128726	0.723210787	-0.717633028	-0.624729422	-0.87808782	-1.011955
LTB4R	1.879570115	1.861044611	2.160836953	0.738366636	1.168073959	0.891939397	-1.0146201
CLK4	1.314397226	1.327510896	1.76836432	0.294814222	0.468913783	0.526085843	-1.0147737
AC093297.2	0.981420145	1.552506923	1.957917198	0.565432426	0.585260627	0.271167474	-1.0165682
ZNF214	-0.005374371	0.084804477	0.128001665	-1.338482782	-0.7024139	-0.915184368	-1.0172949
AL590652.1	0.098843976	0.154374521	-0.130739589	-1.100134516	-0.612043297	-1.247934132	-1.0175612
CBR3-AS1	-1.763186825	-2.200689176	-2.466505225	-3.581981858	-2.950791927	-3.072345621	-1.018932
RTKN2	-0.087818618	0.04758585	-0.198248657	-1.127063471	-1.050295054	-1.150242797	-1.0190664
MAPK15	0.024096945	0.082297924	0.023242576	-0.905422859	-0.882802341	-1.181778343	-1.0257112
KRCC1	1.716001404	1.452123068	1.436103725	0.815076957	0.775177839	-0.014047013	-1.0275072
LUCAT1	-1.260552106	-1.52993237	-0.372113614	-2.079351806	-1.975996982	-2.246528958	-1.0294791
CXCL8	6.763470003	6.534899371	5.770189204	5.334846763	5.308340486	5.297026297	-1.0312048
KMT2E-AS1	3.063542115	2.437630178	3.266782044	1.696381597	1.976123472	1.892284156	-1.0334059
AL365356.5	5.187553195	5.006942021	5.033690371	4.151722462	4.028396761	3.923995339	-1.0348525
HERC2P2	2.269884744	2.14828141	2.250384683	0.929686484	1.365408113	1.204277841	-1.0349774
RBM26-AS1	0.793549677	0.404604527	0.508619309	-0.721790626	-0.111907589	-0.623762968	-1.0362146
LIPM	0.303023189	0.77598941	0.52050271	-0.697001134	-0.060464075	-0.798670517	-1.0386515
AC011815.1	-1.320821612	-0.819790765	-1.222671947	-1.981790294	-1.815361187	-2.650111189	-1.0395564
CLK1	3.117775818	2.893476185	3.443907624	1.952635121	2.204951066	2.116582342	-1.039883
ZNF708	0.326376273	0.442234378	0.285883925	-0.754670339	-0.769349857	-0.615726676	-1.0421176
AC024075.2	0.424564191	0.982548631	0.557222833	-0.959347957	-0.076168834	-0.277259627	-1.0462464
ZNF354B	1.546479151	1.607191572	1.506958332	0.416617107	0.43506634	0.588830466	-1.0515076
NT5M	-0.361883891	-0.483443389	-0.206396389	-1.371251037	-1.54076691	-1.407900185	-1.0520046
C2orf27A	0.723134755	0.597045785	0.591377827	-0.291667243	-0.46142906	-0.52749476	-1.0530813
CSTA	6.880969531	6.753061605	6.864496941	5.894181867	5.819620161	5.587791915	-1.0565888
AL691482.3	1.331845639	1.264598281	1.679762474	0.439665686	0.553395894	0.077601235	-1.0569846
TRMT11	3.321465348	3.159403303	3.44563534	2.271521295	2.326928744	2.12381218	-1.0579087
MAN2C1	0.909149433	0.851365671	1.252801352	-0.261194816	0.097261541	-0.067552196	-1.0591574
DNHD1	0.586914589	0.451829871	0.312234159	-0.796332244	-0.319007072	-0.748633074	-1.0613894
BMS1P4	-0.809535074	-0.950550452	-0.619760176	-1.915417547	-1.556089142	-2.186055738	-1.0613993
SLPI	10.15632582	10.12814516	8.725303197	8.732231544	8.615863171	8.441807963	-1.0627365
ARRDC3	4.299309874	4.329275753	3.756447975	3.06321869	3.186792427	2.919695706	-1.0641666
TRPV1	-0.60924142	-1.215931949	-0.8283758	-2.239487776	-1.826211957	-1.899159566	-1.0644869
SNORD14A	4.440301776	5.025081521	5.064018838	3.877811967	3.707841698	3.685382916	-1.0677174
PMAIP1	5.573832265	5.524801514	5.443141148	4.468967724	4.474362057	4.349736095	-1.072168
AL390728.4	2.364263691	2.166831113	2.743098062	1.293514099	1.397055414	1.304460809	-1.072183
EYS	-3.417574563	-2.518055504	-2.785544905	-3.536534229	-4.09442679	-4.270945312	-1.0775636
CCDC18-AS1	-0.029344951	-0.223519318	-0.122883371	-1.229987296	-0.944898492	-1.460522925	-1.0796389
AC007191.1	-0.68288097	-0.9361238	-0.545618985	-1.681758369	-1.681815763	-2.103947372	-1.0848709
LINC01011	-0.466201056	0.226575114	-0.413688729	-1.269511157	-1.439058927	-1.260342311	-1.0851131
AL136164.4	1.151693891	0.958980722	1.856103275	0.294955342	0.440362246	-0.065743188	-1.0883666
ABCA5	-1.217690079	-0.790131946	-0.843945684	-2.456215112	-1.511835476	-2.216386785	-1.0946522
AC116533.1	5.818772863	5.485771036	5.830328857	4.579971168	4.816796285	4.415596435	-1.097858
NOXA1	2.913766611	3.183762323	2.852490509	1.808042718	2.564643025	1.326139229	-1.0985462
AC015813.1	-1.223268018	-1.794138093	-0.608918383	-2.176902853	-2.346069766	-2.47364348	-1.0986751
HMGN5	4.390982656	4.326920549	4.437123848	3.22732182	3.410796963	3.177212373	-1.1017182
YJEFN3	-0.80273722	-0.223147774	-0.657285975	-1.417162326	-1.586663286	-1.999473224	-1.1087466
AC004890.2	-1.719022788	-1.403903725	-0.870190784	-2.290178621	-2.779225293	-2.372494014	-1.111649
VMP1	6.461117111	6.327664732	7.0707242	5.408611331	5.606263361	5.466100124	-1.1122115
EML6	-0.766361734	-1.061896415	-0.14255957	-2.392254487	-1.420114321	-1.645764062	-1.1143649
AP003352.1	0.949129988	1.169325998	0.821210593	-0.286765393	0.194828387	-0.347887656	-1.116416
RTP4	2.931411132	2.815242382	2.212385994	1.527462743	1.69055253	1.376121429	-1.1191433
CBWD3	-0.998780284	-0.927488038	-0.525364187	-1.863411173	-1.984024656	-2.015292541	-1.1234505
NPIPB5	-1.607303185	-1.403855623	-0.859893057	-2.418752505	-2.459231531	-2.450033204	-1.1299908
PIK3C2G	-0.582407443	-0.038178005	-0.776152674	-1.807612899	-1.479056238	-1.566580286	-1.1326177
AC015712.2	0.33819619	0.46583972	0.437397144	-0.887722897	-0.731478892	-0.616803681	-1.1329835
DOCK8	-3.274079843	-3.459712077	-3.540562002	-4.162256288	-4.846697082	-4.689842322	-1.1336034
SYT8	0.886642227	0.762103845	0.49286327	-0.502790496	-0.376551496	-0.437611317	-1.1367586
SPEF2	-2.153174396	-1.778977718	-2.169778431	-3.244685096	-3.104006292	-3.204883409	-1.138905
AL391684.1	-1.405825644	-1.352944162	-0.538684351	-2.23933177	-2.099605749	-2.447910218	-1.1451504
AC087623.2	0.888789609	1.009079106	0.678460479	0.462770607	-0.406784696	-0.852522402	-1.1469876
CCDC144B	-1.834600739	-1.49529948	-1.936915707	-3.309429931	-2.618168231	-2.870251175	-1.1469949
GOLGA6L9	-1.028411642	-0.700357469	-0.095875566	-1.957453153	-1.629009518	-1.780420689	-1.1501615
AC005261.5	-0.809119948	-0.514292699	-0.657253666	-2.247013063	-1.571568992	-1.824530329	-1.1514548
TTC14	1.607355883	1.70844639	1.642649823	0.444690387	0.508334329	0.501771341	-1.152801
AL731569.1	-1.001846099	-0.870064736	-0.896997947	-2.010163435	-2.07297132	-2.22653698	-1.1549478
KLF3-AS1	-0.008217724	-0.783410045	-0.025157807	-1.847099599	-1.083351847	-1.473689557	-1.1552293
AP003119.2	2.051929233	2.284162893	2.651882444	1.716707813	1.131907487	0.671917424	-1.1573282
CRNDE	1.207005103	0.808917956	1.767911537	0.091533301	0.16869851	-0.007516366	-1.1576934
ZNF117	-1.97471771	-1.236915162	-1.753019934	-3.260344039	-2.513956655	-2.766158068	-1.162219
NAA11	-0.770712337	-1.185090004	-0.525868441	-1.831747185	-1.533207727	-2.6302126	-1.1630814
PLAG1	0.659098881	0.794235349	0.849671865	-0.696024549	-0.175666018	-0.397238327	-1.167011
CBWD4P	2.136149706	2.681748343	2.398896477	1.151100911	1.381560255	1.127880861	-1.168288
LINC00239	1.587018318	1.076340862	1.639584573	0.630669196	0.074102576	0.026812805	-1.1685458
ADCY10P1	-0.953367855	-1.075889774	-1.539837042	-2.311777022	-2.41085782	-2.413093672	-1.1727957
CBWD6	-0.403726407	-0.241417608	0.129238169	-1.15623125	-1.646836176	-1.286912357	-1.1739532
SAGE1	0.520606298	0.616765133	0.736548595	-0.238052175	-0.310649664	-1.086720621	-1.1875631
GOLGA2P11	-0.520948079	-0.566130593	-0.709083772	-2.325016602	-1.498164878	-1.673420315	-1.1884098
AC067930.5	0.48177425	-0.355205463	0.200161561	-1.009206295	-0.916335662	-1.431983855	-1.1946066
IKZF2	1.278944638	1.432434064	0.698045967	0.038922149	-0.046657571	-0.179501586	-1.1990002
SNHG4	3.791147257	3.702661976	3.781872697	2.365846484	2.703439844	2.55347847	-1.1999415
MIR200CHG	2.17521032	1.693024775	2.81264259	0.870955684	1.048804641	0.987694135	-1.2020581
AL136537.2	1.370085586	1.159163496	1.024271447	0.533023046	0.167408029	-0.657292801	-1.2022638
CCNL1	4.225075142	4.366437625	4.086446656	3.016076572	3.089376791	2.931728625	-1.2024715
ANXA10	5.909041492	5.800036354	5.242758732	4.433108344	4.453624905	4.422232328	-1.2031097
RPL26	5.15112657	5.127859818	5.155492222	4.192539013	3.825231029	3.788745213	-1.2038774
TAF1A-AS1	-0.433213091	-0.225115552	-0.105391591	-1.465975063	-1.106324353	-1.888383713	-1.2048026
TNNT3	1.221218827	0.646643783	0.173179894	-0.709592111	-0.143375975	-0.754774039	-1.2071562
LINC02404	0.36043957	0.396230745	1.242584215	-0.542914484	-0.198770639	-0.96596576	-1.2132867
RASGEF1B	-1.116956064	-0.97460232	-1.461286241	-2.585263478	-2.222843671	-2.441574046	-1.2158827
SLCO1A2	-0.220213146	-0.519143236	-1.277171336	-1.923982239	-1.961369974	-1.819754859	-1.2159596
NR4A1	0.969785223	0.913899276	0.53148976	-0.57627598	-0.127923962	-0.559496781	-1.2178729
SNORD100	5.298776703	5.673498195	5.178032167	4.199059805	4.444102493	3.83420758	-1.223474
AC112907.3	0.083143913	0.331156005	-0.77006292	-1.363156304	-1.62550599	-1.143593974	-1.2281914
ATP5ME	4.389382333	4.034914704	4.0663622	3.298458905	2.826877308	2.691167191	-1.2300446
WDR97	-1.263800045	-1.246227758	-1.301322422	-2.505361154	-2.302030514	-2.728442372	-1.2349963
ZNF487	-0.967347017	-0.798865774	-0.625852131	-2.020641309	-1.939406917	-2.192128768	-1.2355946
AL049840.1	-0.175518067	0.104842521	0.702293167	-1.267974331	-0.853863303	-1.107147696	-1.237663
AL080317.3	-2.342172708	-2.6143715	-1.950300096	-3.610505964	-3.778286712	-3.451176262	-1.2387878
AC022400.7	3.015068251	3.281057685	3.426550581	1.72020403	2.240984683	1.961501092	-1.2430472
ZNF224	-1.579034544	-1.258129051	-1.062088586	-3.332896367	-2.188968339	-2.304698847	-1.2439202
FRG1DP	1.843271966	1.776016371	1.953541644	0.442345864	0.561785575	0.706456289	-1.2448637
FGF13	-3.546123039	-3.707592529	-3.320915102	-4.356743579	-5.13308563	-4.855459047	-1.2517445
CSAD	0.474667583	0.296498522	-0.182641977	-1.327543157	-0.406128625	-1.448431419	-1.2555234
CLEC2D	0.185050796	-0.080513615	0.074236876	-1.688193265	-0.610649719	-1.391544616	-1.2666595
LINC00944	-0.227854549	-0.4583351	-0.282121161	-1.987966886	-1.574418238	-1.413620891	-1.2679484
MIR222HG	3.828657982	3.630054774	4.206024258	2.495556002	2.8597257	2.45441097	-1.2717039
CBX3P2	-0.075559382	-0.027407033	-0.607259888	-1.444985696	-1.462915892	-1.715937461	-1.27283
AC004264.1	2.335785072	1.511300533	1.096991114	0.137154612	0.86711443	0.054499827	-1.2782619
FSIP2	-2.737408088	-3.581235528	-2.355867578	-3.830038476	-3.997457789	-4.652755071	-1.2809386
DNAJC12	-0.705864519	-0.542066834	-0.717392478	-2.182021208	-1.893762651	-1.906492827	-1.2851964
LINC00899	-0.130083123	-0.23376614	-0.492086246	-1.82032539	-1.488856667	-1.508123103	-1.2886573
AC093677.2	-0.457719561	-0.7172485	-0.819607678	-1.190813771	-2.839159304	-1.96017826	-1.2919118
FER1L4	1.624090598	1.630668264	1.532774758	-0.035056851	0.817836065	0.087542951	-1.2945019
LINC02246	0.621302185	0.855267372	1.077697616	-0.47193804	-0.179944425	-0.714767067	-1.2995399
LINC00173	0.535737463	0.890072302	1.335710196	-0.44757138	0.140778656	-0.870668443	-1.3109878
LINC02341	-0.959803597	-1.306422675	-0.747140652	-2.41420367	-1.849721611	-2.835348603	-1.3121045
SNORD6	5.606232264	5.262124921	5.039101975	3.842147157	4.087186157	3.948885808	-1.3121721
AC107308.1	3.755158917	4.16178935	4.847214734	2.950441352	2.66802447	3.087370676	-1.3157787
AC009318.1	-0.211210736	0.127789096	-0.455300575	-1.270534762	-1.062474209	-2.106598645	-1.3171938
AL669831.5	-2.145094086	-1.972085018	-1.852677669	-3.232173699	-3.908520535	-2.980061866	-1.3218113
AC073073.2	-0.866799758	-0.933949121	-1.648819926	-2.46211912	-2.822476588	-2.301765161	-1.3241385
AC078817.1	2.697954145	1.844983338	2.236048644	1.556996817	1.015269186	0.259473772	-1.325817
MSH5	-2.457322354	-1.679915115	-1.822608752	-3.914717417	-2.583378138	-3.565618689	-1.3279386
CDKN2B-AS1	-2.499321932	-2.685758713	-1.845652701	-3.392489749	-3.933993002	-3.811094961	-1.3380012
ALMS1-IT1	0.66269771	0.545746019	2.011993268	-0.088660459	-0.098168235	-0.644972907	-1.3396649
ZNF251	-0.641648528	-0.213076832	0.062141058	-1.275277792	-1.364865625	-2.125078734	-1.3400083
CCDC146	-2.296007728	-2.275918363	-1.786110522	-4.232532726	-3.095579873	-3.346996499	-1.345632
AC009283.1	0.574023981	0.120085143	0.931249616	-1.146084491	-0.638943396	-0.892297403	-1.3491864
EIF4A1	0.073349996	-0.196733941	-0.695102111	-1.808676387	-0.98087172	-2.073879704	-1.3522024
COLCA2	1.078488922	1.029852862	0.419271361	-0.389003871	0.270394982	-1.318021521	-1.3529697
HSF4	1.54066017	1.730820349	1.884904595	-0.214049608	0.671782492	0.499032009	-1.3577182
AC124947.2	0.843544137	1.065661228	1.249567305	-0.581385808	-0.451993733	-0.06239105	-1.3582924
DUSP1	7.247130014	7.107448307	6.796177218	5.5282106	5.962859923	5.524200051	-1.3663485
SNORA33	5.537877501	5.72913181	5.308431141	4.299083437	4.646933348	3.585855493	-1.3666278
GOLGA8A	0.919017371	0.586350667	1.539172711	-0.447366188	-0.206863048	-0.47313512	-1.3690716
AP000866.6	-1.81159553	-1.464918111	-1.537498657	-3.123412568	-2.932396525	-3.033374627	-1.3716265
CCDC17	-0.205433581	-0.390317269	-0.502965697	-2.506176438	-1.47871845	-1.448794481	-1.3731027
ANKRD10-IT1	4.146515931	3.934258888	4.11020119	2.284475341	2.803201613	2.849803952	-1.3787701
ADH1C	2.732664502	2.645503614	2.534054877	1.210936162	1.386017936	1.132337964	-1.383218
ATP2C2-AS1	-0.870416538	-1.094788062	-0.354679791	-1.683198068	-2.044502091	-2.779737414	-1.3906355
RNF207	1.552124221	1.509954719	1.425305144	-0.19201587	0.523699445	-0.07534428	-1.3971209
EBI3	-0.804720191	-0.665775907	-0.992793015	-1.652585604	-2.625535369	-2.557803636	-1.3988469
LINC00894	-2.477659759	-1.915272792	-2.288565005	-4.153577708	-3.015823376	-3.845399786	-1.4001586
TMEM217	-1.688085409	-1.492915988	-1.295575606	-3.220990803	-2.908189967	-2.800192869	-1.4012433
TCTE3	0.461143999	0.751230609	0.835416415	-1.034315438	-0.494728343	-0.748123393	-1.407683
AC126323.1	1.908161915	2.109431104	2.443663934	0.689950351	0.90450799	0.598815858	-1.410106
AC242376.2	-0.942022725	-0.377927839	-0.819276194	-1.896217978	-3.059503357	-1.642782683	-1.4116801
ZNF436-AS1	0.352272649	-0.195106518	0.520209003	-1.117099695	-0.592892025	-1.843668109	-1.4122604
GCHFR	-0.951363989	-1.018505618	-1.246069996	-2.127034166	-3.289160027	-2.327466398	-1.4138371
SLC16A8	-0.28474797	-0.827656633	-0.646699973	-2.428166723	-2.085227315	-1.755306774	-1.4236079
NPTN-IT1	-1.013125147	-1.494282204	-1.47401615	-3.691051681	-2.869209322	-2.127258534	-1.4257939
GOLGA8B	-0.576316206	-0.811155004	-0.446749804	-2.129845688	-1.959497483	-2.103069448	-1.428498
ANKRD36C	1.106811275	1.229367041	0.719343804	-0.557825085	-0.172489867	-0.527461904	-1.4294626
SNX15	-2.627927824	-2.595864195	-3.208323601	-4.370867047	-3.744193877	-4.784479739	-1.4348882
PWAR6	-1.221653806	-1.9565379	-0.71438993	-3.128508317	-2.08264738	-3.137162857	-1.4405092
AC007383.2	-0.106256642	-0.260818455	0.443333999	-1.148871678	-1.732293066	-1.571548409	-1.4461572
RNF139-AS1	-1.690006168	-2.004072411	-1.675941983	-2.801838805	-3.468360171	-3.499402528	-1.4530245
AC116407.2	0.530984626	0.589201637	0.211847032	-1.297732901	-0.594617294	-1.306442657	-1.456309
AL162458.1	-0.934394603	-1.01987962	-0.810779144	-2.603975578	-2.07622009	-2.52570996	-1.4582111
SNHG19	4.71383271	4.75152585	5.613379007	2.870555685	3.59615874	4.020414192	-1.4590067
STX19	1.133838361	1.098288839	1.625116625	-0.853432619	-0.396093267	0.431753452	-1.4606248
NPIPB15	0.25686453	-0.224968343	0.971941154	-1.060701797	-0.950797504	-1.483442986	-1.4667791
RSRP1	1.622323636	1.420723303	1.746923686	-0.392592697	0.428473674	0.222946722	-1.4735368
TAS2R14	-1.054769574	-1.051661702	-0.003738968	-1.332859952	-2.498306708	-2.750526018	-1.4749591
MARCHF1	-1.203205249	-1.402091498	-0.815123324	-2.569778111	-2.738690164	-2.614762035	-1.475031
PABPC1P3	0.299497884	0.232278852	-0.162049494	-1.974722247	-1.561160838	-1.079193291	-1.4841927
SNRPEP4	1.782507956	1.627817858	2.447913715	-0.260445995	0.376309278	0.899792029	-1.4845515
CNTF	-1.257664659	-1.671713151	-1.840787797	-4.001972415	-2.601512153	-3.114564953	-1.5031997
AC015912.3	3.679697402	3.556579011	3.405803164	2.373477555	2.004267306	1.750550339	-1.5045099
PURPL	-1.295009793	-0.967077372	-0.736604725	-2.037914491	-2.207155973	-3.327532439	-1.5156107
RPL21P28	4.242793786	4.529142533	5.723663129	3.35559847	3.133800722	3.355329247	-1.520251
AC022079.1	0.833864845	0.606263124	1.767417931	-0.562186778	-0.731902933	-0.33419049	-1.5239143
MIR34AHG	-2.1743941	-2.682511612	-3.034010235	-5.172204644	-3.676166867	-3.926410287	-1.5414276
AC087477.2	-3.368938568	-2.803657852	-2.684602567	-4.478129764	-4.329402115	-4.890962052	-1.5417499
MUM1L1	-2.351457247	-2.418380728	-1.959595679	-3.879214918	-4.362525596	-3.460405247	-1.5530231
AC099336.2	2.222688968	1.570628564	2.052918733	-0.125164169	0.511646151	0.450548804	-1.5595391
PDXDC2P-NPIPB14P	-1.363120305	-1.150796223	-0.749945306	-3.118408672	-2.485517547	-2.546308597	-1.5729728
MRPS30-DT	0.294403722	0.034715782	-0.067714578	-1.784128105	-1.414668217	-1.42051126	-1.574716
LINC00939	-2.743866614	-2.044356285	-2.609684503	-3.610175773	-4.610208013	-4.027941816	-1.5749507
SAA4	0.483892633	1.246268828	0.536438894	-0.833936325	-0.489892409	-1.256827338	-1.5772977
AC009318.3	0.545760843	0.585374091	0.068218156	-0.525427728	-1.278945884	-1.945706069	-1.5806006
AC024909.2	1.537034594	1.667018298	0.861217754	-0.418334263	0.167767682	-0.452110569	-1.5816258
CASTOR1	-1.898540324	-1.965558318	-1.739604291	-3.225682437	-3.393978105	-3.962273793	-1.5869244
AC138409.2	-0.77321948	-0.68018394	-0.74206225	-2.722931253	-1.775532415	-2.534894391	-1.587804
SEC31B	-1.155315795	-1.674911597	-1.464532256	-3.491334775	-2.499526695	-3.181307784	-1.5885551
AC048341.2	0.050486374	0.812715075	1.455839824	-1.488616167	-0.660371156	-0.691714623	-1.5886348
EFEMP2	-2.868182968	-2.116637563	-1.821064869	-4.187537591	-3.687272938	-3.937488979	-1.5982389
SLCO1B1	-1.05251068	-0.461829584	-0.788923494	-1.795785147	-1.618426013	-3.665578907	-1.6013487
SMG1P7	-1.766840341	-1.772694632	-1.06978012	-3.908366506	-2.826868472	-2.964147529	-1.6022702
ZEB2	-5.409641843	-5.221684559	-4.794168314	-7.469577363	-6.46560048	-6.457168018	-1.6074377
AC024060.1	1.041006019	1.504053372	2.349511352	-0.277316626	0.329706873	-0.186618643	-1.6098528
AC245060.6	-3.618070976	-3.943829807	-2.986865658	-5.126364801	-5.290059795	-5.224524414	-1.6130284
ZMAT1	-3.044664578	-3.111370905	-2.352789764	-3.822931406	-5.530180358	-4.239745732	-1.6183767
DNAJC9-AS1	1.586566847	1.4604422	1.518879532	-0.553020962	0.209012847	-0.114848159	-1.6214444
LINC01089	0.377089313	0.309867677	0.587586779	-0.862650459	-1.317061805	-1.441241003	-1.6289688
CCL20	5.986077985	5.871284299	5.707642397	4.326870228	4.306265886	4.006845552	-1.6372909
LPAR6	1.233070792	0.785114434	0.656475319	-0.729942126	-0.837004238	-0.738658628	-1.639981
AC067750.1	-1.5677448	-2.111104118	-1.630447976	-4.202460358	-2.726705171	-3.520903903	-1.6453345
CSTF3-DT	-1.623345099	-2.749467177	-2.092608434	-3.766463529	-3.674638456	-4.183544271	-1.6470055
CATSPER2	-1.303412845	-1.274543267	-1.021979848	-3.779877907	-2.425987261	-2.5826641	-1.6540251
FAM106A	-2.212027336	-2.06843433	-2.499002202	-3.598518594	-3.668091204	-4.49245129	-1.6696767
SMPD3	-1.69811413	-1.52775223	-2.404401627	-3.125010137	-3.92301236	-3.650108291	-1.674861
MIR17HG	0.649742365	0.537217531	1.146539228	-1.902487903	-0.268780083	-0.744279088	-1.6769386
KCNIP2	-2.097755044	-2.065630549	-2.528439178	-2.857604861	-4.42185974	-4.669710546	-1.695351
TMEM161B-AS1	-1.969682004	-1.715943148	-0.884470225	-3.07196463	-2.607878687	-4.068468579	-1.7051822
AC090673.1	-1.244636893	-0.738688961	-0.327964861	-2.230495671	-2.39963204	-2.862027545	-1.72199
AADAC	2.84975332	3.025025959	2.683351738	1.181047196	1.380931655	0.779508519	-1.7430149
AP000347.1	-3.617122868	-3.547735543	-3.882838201	-5.271856919	-6.900140116	-4.714097379	-1.7495075
SCART1	-2.747699645	-2.564598415	-1.666304699	-4.745386995	-3.354797123	-4.331051051	-1.7504346
MANEA-DT	-0.933382544	-0.869532448	0.339976527	-2.278243431	-2.278300819	-2.37957199	-1.7559576
AC027290.2	-1.623150875	-1.075747451	-1.324183708	-3.403630257	-3.160962743	-2.880990776	-1.7725852
AHSA2P	1.096733452	1.176804654	1.875055782	-0.655376221	-0.336226029	-0.282754599	-1.77413
ARHGAP4	-2.449475174	-2.36519636	-3.239104264	-4.549907674	-4.401344227	-4.649278638	-1.7754591
AL035701.1	-0.386867642	-0.967778949	-0.486152541	-3.64926832	-1.832319911	-2.49811679	-1.7755037
AC008764.6	-0.871400933	-0.560676442	0.250144219	-2.338103767	-2.728200491	-1.764276371	-1.7800817
AC131280.1	-2.157557568	-1.198222174	-1.691719749	-3.877062393	-3.16234024	-3.527841336	-1.7903816
KLRA1P	0.080991866	0.044778787	-0.219745342	-1.489787869	-2.974372416	-1.236139411	-1.7927984
LINC01393	-2.013045949	-1.275304331	-1.639865899	-3.375666458	-3.543777732	-3.794331437	-1.7940202
MIR155HG	1.129746583	1.08557626	0.8132587	-1.456018384	-0.627733652	-0.503192652	-1.798197
AC093788.1	-0.036198163	0.144280054	-0.076681776	-1.988741967	-1.575193977	-2.090163929	-1.79893
HAPLN2	-1.983535059	-1.913577632	-1.348028126	-5.213435486	-3.832302957	-2.513562816	-1.8005316
RBFADN	-2.474166046	-2.930754289	-3.223437118	-3.643258136	-5.356011596	-5.201022011	-1.8138873
GDF9	-1.947825642	-2.59688501	-1.895441652	-5.73796621	-2.975682591	-3.89727598	-1.816252
MUC6	0.486162414	0.9544167	0.632187236	-1.474573731	-0.83863391	-1.140182122	-1.8194527
PHBP9	1.557251756	1.273272386	0.707526558	-0.823748215	-0.672057916	-0.662824417	-1.8395112
COLCA1	-2.019724874	-2.333499344	-2.888281701	-4.03651901	-4.558539638	-4.303385641	-1.8496549
AL021368.2	-1.807170053	-1.460489177	-1.702473764	-3.697718996	-4.084254986	-3.0289697	-1.8588208
AC010976.1	-2.791709494	-3.079157322	-1.907228045	-4.936072567	-4.69793354	-4.156346688	-1.8638313
AC012615.1	0.76181459	0.835359818	0.616549667	-1.669288791	-0.947996522	-0.995238605	-1.865548
AC097451.1	3.791045123	3.479641888	4.187819203	1.772785556	2.138761399	1.859954048	-1.8656099
SERPINA10	-2.008326983	-1.960315241	-1.840904594	-3.948496367	-3.706925266	-3.95709236	-1.8708034
AC023355.1	-2.288237284	-2.633702968	-2.002460449	-3.156715892	-4.881422325	-4.724674784	-1.8813809
IMPG1	-2.16006298	-2.047253144	-1.210135895	-4.414163068	-2.867702709	-4.106980939	-1.8833903
N4BP2L2-IT2	-1.345737153	-1.178948147	-1.023799451	-3.569092174	-3.378646158	-2.560974807	-1.891033
SLC25A27	-0.2187113	-0.229390133	0.818511111	-2.114348173	-1.594350444	-1.780420689	-1.8955107
INTS6-AS1	-3.843677119	-3.500357953	-4.050878501	-5.346381839	-5.20031531	-6.674610859	-1.9006322
AL353796.1	-1.591195114	-1.383420222	-1.087383856	-1.88803658	-3.370300615	-4.603575325	-1.9264168
AL354718.1	0.704971091	0.798106106	1.313643482	-0.338352359	-0.04923494	-2.754180178	-1.9376951
AC011978.2	-1.275086793	-1.079770431	-1.129729194	-2.327659027	-5.256044255	-2.388543548	-1.9438995
NALT1	0.256055347	0.522994803	0.829074233	-1.414311333	-0.692725604	-2.320134498	-1.9691415
PRH1	-2.207994943	-2.274951678	-2.280596086	-4.145711805	-4.883204735	-4.154287822	-1.9715286
CYP2D7	-0.151831102	-0.530568258	0.374193729	-3.266213219	-1.859934428	-1.529832387	-1.972958
FOS	7.269656895	7.362056905	6.808043902	4.93412157	5.419665627	5.065045766	-1.9936234
AC087741.3	-1.403041584	-2.635071728	-1.350594603	-4.500555514	-4.666460489	-3.35753035	-1.9985364
AC110285.2	-0.790701861	-0.536452452	-0.215378261	-3.730719569	-1.456586474	-2.841463388	-2.0066859
AC007098.1	-2.389073962	-2.624923859	-0.756665312	-3.916463913	-4.083725034	-4.332813799	-2.0309424
AC004908.2	0.824580504	-0.603885459	1.029059161	-1.299405456	-1.882650714	-2.135414226	-2.0406387
HYAL1	-2.087536529	-2.048062539	-1.567330871	-3.413538952	-3.581600441	-5.123500829	-2.0498024
AADACL2-AS1	1.75648918	1.299426962	1.690447938	-0.861081231	0.083153446	-0.869796326	-2.059974
SLC4A9	-2.677803243	-3.475171156	-1.863685747	-4.921398909	-4.517389092	-5.330317765	-2.0620103
KCNAB3	-2.16597102	-2.814511966	-2.282763726	-4.676841453	-4.842216991	-4.370863764	-2.0621575
MT1G	1.822997251	1.929024765	1.076156124	0.482157482	-0.272077455	-1.523453235	-2.0684427
AL445222.1	-1.150738565	0.043214299	0.162961486	-2.424906123	-2.593920537	-2.846032832	-2.0779636
ARRDC3-AS1	-1.942861141	-1.390418247	-1.89047629	-3.58820291	-3.177567108	-4.983063536	-2.0846759
BX470102.1	2.124062072	1.869224318	2.519454092	0.132622903	0.100174358	-0.153353447	-2.0882043
SMC2-AS1	-4.459579387	-3.044497925	-3.547653719	-5.94190798	-7.005075756	-5.085446008	-2.1070584
AC132192.2	1.147601721	1.080358179	2.100335186	-1.71200675	0.229984071	-0.816039197	-2.1188121
AC022306.2	-0.057940473	0.000256056	0.534705092	-1.471668734	-3.627714169	-1.573216988	-2.1226174
AP001992.1	0.408558617	0.380833602	-0.315755583	-3.700377208	-1.300715966	-1.43866702	-2.1237198
RGS17	-3.307002978	-3.853054131	-3.156313245	-5.990720943	-6.149276733	-5.135715598	-2.1360316
MIR3142HG	2.226181112	1.746429725	1.611073206	-0.492967152	-0.129066561	-0.315520369	-2.1439787
AC058791.1	-1.731944146	-2.184469164	-1.597326278	-3.761310758	-2.4834684	-6.102104472	-2.1533215
MXRA8	-2.41116704	-1.818075141	-1.945671612	-5.873464352	-3.118026595	-4.354572945	-2.1577656
HCG27	-0.612005591	-0.094982815	0.66167573	-2.882264536	-2.056908344	-1.89629209	-2.1607033
CPHL1P	-0.566307462	-0.330512553	0.861081148	-2.89910737	-1.785404157	-2.105066011	-2.1717775
AC087762.2	-2.731209199	-2.03663005	-2.417474826	-4.973497135	-3.846697704	-5.381872328	-2.1848742
AC004148.2	-1.098512959	-1.841771567	-0.189395011	-5.011116616	-3.214931278	-2.474136386	-2.2121361
MIR29B2CHG	-3.706469421	-4.224900966	-5.26822117	-6.043235322	-7.098931682	-6.808901997	-2.2155864
MT-TL2	2.991109647	2.601962927	3.969603636	0.713079019	2.127509143	-0.709208776	-2.2265406
AC132812.1	0.106651167	0.411089939	0.594948818	-1.612607017	-2.102726112	-2.355321178	-2.2843752
AL449212.1	0.506182487	0.738317343	0.558730006	-1.562843012	-0.512642285	-3.55874142	-2.291065
AP006284.1	-2.825625287	-1.576925314	-1.117207036	-3.772833653	-3.530862544	-5.723125383	-2.320137
LINC00342	0.940983075	1.112136287	0.42504674	-2.484208438	-1.336709309	-1.105608891	-2.3771971
AL139089.1	1.444607704	0.523657296	1.466156716	-0.742967651	-3.223753813	-0.31935446	-2.3948503
AL022323.4	-3.931657508	-4.571365493	-4.196490173	-6.127972203	-6.285393534	-7.859900409	-2.4530022
MT-TH	5.136528556	5.000544965	5.317431427	2.561021067	3.39093177	1.914998415	-2.4735334
RDH10-AS1	-0.713496367	-0.073083319	-1.26247971	-3.689553775	-3.377769957	-2.743849219	-2.4885748
AC137767.1	-1.502945457	-0.986491146	-1.450508251	-4.243604642	-3.1067689	-4.658072349	-2.5112668
LINC01355	-0.73159052	-0.335494404	0.84512228	-3.363915166	-2.70928685	-2.012509732	-2.5122661
FOSB	3.473902478	3.602557836	2.424069921	0.256992509	0.861036668	0.658251706	-2.5538459
AC116366.1	-1.953152483	-1.302569551	-2.179723152	-4.387534487	-2.840696329	-6.307716793	-2.5638695
CFLAR-AS1	-2.929773362	-3.506170209	-2.034305687	-5.166760202	-5.330277134	-6.505851744	-2.5823312
AC141557.1	2.982428521	2.317359066	2.955581005	-0.779431556	0.749405546	0.117579356	-2.6001126
EID3	0.38865906	0.321437495	0.779783325	-3.638625634	-1.363540845	-2.074386364	-2.671544
REM2	-1.348126187	-1.094067518	-1.126142714	-3.70470805	-4.446777137	-4.122068459	-2.7062522
KMO	-3.245774024	-3.073594862	-5.033372973	-6.535324507	-5.206498465	-9.965784285	-2.7185211
TRIM60P18	-1.548585349	-0.355205463	-0.360870658	-1.826415071	-3.978598962	-9.965784285	-2.7620041
PTGES2-AS1	-0.046011155	0.142870845	-0.577725442	-2.359450144	-3.739843273	-3.262158898	-2.8598559
AC007991.2	2.605990397	2.401248173	2.369109919	-9.965784285	0.020960832	-0.232551643	-2.9766421
SERHL	-1.484308134	-1.688470844	-1.191459752	-2.574038042	-9.965784285	-5.271520293	-3.007111
AC007448.3	-3.592108932	-0.353115715	-0.38521893	-9.965784285	-9.965784285	-3.967436214	-3.0200625
CYP4F35P	-2.341840627	-1.925529638	-2.801072411	-4.019352614	-9.965784285	-5.959011426	-3.0668465
OMG	-4.062703583	-1.900965009	-2.121251121	-5.951645055	-4.5935774	-9.965784285	-3.1470325
RAB11FIP1P1	-1.789330853	-4.008123619	-1.585403311	-9.965784285	-5.042680754	-9.965784285	-3.2401811
MT-TG	4.123684404	4.056413586	4.690814313	0.775326197	1.604975098	-0.647024353	-3.4113389
EGR3	-1.897561162	-2.028454018	-4.749619695	-6.267640277	-5.487088753	-9.965784285	-3.4776233
RNVU1-4	1.783542564	1.201902303	1.684152656	-0.493573138	-9.965784285	-9.965784285	-3.5400149
